# Supplementary material for: P2Y6 receptor-mediated signaling amplifies TLR-induced pro-inflammatory responses in microglia
Source: Front Immunol. 2022 Sep 20;13:967951. doi: 10.3389/fimmu.2022.967951 (PMC9531012; doi:10.3389/fimmu.2022.967951)
Supplement: Supplementary file 2 [file Table_6.xlsx]

## Sheet: Blad1
	uLPS + MRS vs uLPS LogFC	uLPS + MRS vs uLPS FDR	external_gene_name	wikigene_name	wikigene_description	description	CPM_uLPS_R07110	CPM_uLPS+MRS_R07110	CPM_uLPS_R12016	CPM_uLPS+MRS_R12016	CPM_uLPS_R02046	CPM_uLPS+MRS_R02046	CPM_uLPS_R14143	CPM_uLPS+MRS_R14143	LogCPM_uLPS_R07110	LogCPM_uLPS+MRS_R07110	LogCPM_uLPS_R12016	LogCPM_uLPS+MRS_R12016	LogCPM_uLPS_R02046	LogCPM_uLPS+MRS_R02046	LogCPM_uLPS_R14143	LogCPM_uLPS+MRS_R14143
ENSMMUG00000009504	-1.57329	0.000102952	C1QTNF1	C1QTNF1	C1q and TNF related 1	C1q and TNF related 1 [Source:VGNC Symbol;Acc:VGNC:70311]	223.196	73.6803	124.798	26.9518	117.872	45.336	248.724	113.441	7.80225	6.20347	6.9636	4.75303	6.88124	5.50301	7.95848	6.82597
ENSMMUG00000015151	-1.58357	0.000102952	IL2RA	IL2RA	interleukin 2 receptor subunit alpha	interleukin 2 receptor subunit alpha [Source:VGNC Symbol;Acc:VGNC:106063]	136.975	40.8616	230.706	50.2312	193.616	78.5966	235.019	109.635	7.0979	5.35315	7.84999	5.6509	7.59715	6.29664	7.87672	6.77675
ENSMMUG00000049583	5.24618	0.000102952	RRAD	RRAD	RRAD, Ras related glycolysis inhibitor and calcium channel regulator	RRAD, Ras related glycolysis inhibitor and calcium channel regulator [Source:VGNC Symbol;Acc:VGNC:104749]	0.924462	79.9045	0.960473	120.132	1.83487	23.0917	0.913681	4.25334	-0.0925874	6.32045	-0.0382279	6.90863	0.886159	4.53014	-0.109269	2.09313
ENSMMUG00000052363	9.37849	0.000102952	MYCN	MYCN	MYCN proto-oncogene, bHLH transcription factor	MYCN proto-onco, bHLH transcription factor [Source:VGNC Symbol;Acc:VGNC:106187]	0	4.80963	0	12.7601	0	0.423701	0	0.44772	-6.22411	2.26993	-6.22411	3.67508	-6.22411	-1.19404	-6.22411	-1.11686
ENSMMUG00000013698	-1.30247	0.000115791	CLEC6A	CLEC6A	C-type lectin domain containing 6A	C-type lectin domain containing 6A [Source:VGNC Symbol;Acc:VGNC:71179]	73.8029	24.8161	28.5581	9.64788	50.7893	23.4095	32.3849	16.7335	6.20587	4.63398	4.8365	3.27221	5.66683	4.54985	5.01785	4.06582
ENSMMUG00000014430	3.96059	0.000115791	FOSB	FOSB	FosB proto-oncogene, AP-1 transcription factor subunit	FosB proto-oncogene, AP-1 transcription factor subunit [Source:HGNC Symbol;Acc:HGNC:3797]	0.585493	14.0247	0.896442	27.3875	0.587159	2.33036	0.20304	1.28719	-0.739686	3.81127	-0.136349	4.77615	-0.735677	1.22881	-2.20811	0.379145
ENSMMUG00000015847	-1.18007	0.000115791	TLR2	TLR2	toll like receptor 2	toll like receptor 2 [Source:VGNC Symbol;Acc:VGNC:100281]	251.361	116.159	500.151	167.437	143.487	74.1477	325.626	155.135	7.9737	6.86012	8.96626	7.38759	7.16491	6.21259	8.34713	7.2775
ENSMMUG00000018333	-1.25032	0.000115791	RASGRP1	RASGRP1	RAS guanyl releasing protein 1	RAS guanyl releasing protein 1 [Source:VGNC Symbol;Acc:VGNC:76671]	69.1806	33.0611	101.874	34.5456	20.6974	7.62662	31.1159	15.8381	6.11257	5.04765	6.67083	5.11099	4.37231	2.93357	4.9602	3.98654
ENSMMUG00000022697	-1.53406	0.000115791	STEAP4	STEAP4	STEAP4 metalloreductase	STEAP4 metalloreductase [Source:VGNC Symbol;Acc:VGNC:77974]	154.293	41.3466	108.341	29.2549	87.1931	30.0828	55.5823	32.1798	7.26965	5.37016	6.75962	4.87126	6.44636	4.91151	5.7969	5.00869
ENSMMUG00000051945	5.93255	0.000115791	TNFSF14	TNFSF14	TNF superfamily member 14	TNF superfamily member 14 [Source:VGNC Symbol;Acc:VGNC:78595]	0.0616308	4.24379	0.128063	8.71421	0	0.423701	0	0.0559649	-3.73682	2.08989	-2.82174	3.12558	-6.22411	-1.19404	-6.22411	-3.85013
ENSMMUG00000013507	-2.22203	0.000171622	LAD1	LAD1	ladinin 1	ladinin 1 [Source:HGNC Symbol;Acc:HGNC:6472]	6.1939	0.444587	92.9098	12.7601	58.7893	19.4903	44.5166	15.2225	2.63396	-1.12669	6.53797	3.67508	5.87781	4.28567	5.4767	3.9294
ENSMMUG00000011627	-1.20269	0.000192473	IL4I1	IL4I1	interleukin 4 induced 1	interleukin 4 induced 1 [Source:VGNC Symbol;Acc:VGNC:73625]	151.489	51.653	246.842	94.7982	118.826	69.2751	8.07085	3.97351	7.24319	5.69115	7.94752	6.56699	6.89287	6.11454	3.01511	1.99526
ENSMMUG00000039212	3.40637	0.000192473	HSPA6	HSPA6	heat shock protein family A (Hsp70) member 6		3.97519	61.8381	4.22608	125.485	4.91746	29.8709	1.87812	4.4772	1.99587	5.95074	2.08388	6.97152	2.30183	4.90132	0.91953	2.1669
ENSMMUG00000017256	4.63743	0.000402211	CACNA1G	CACNA1G	calcium voltage-gated channel subunit alpha1 G	calcium voltage-gated channel subunit alpha1 G [Source:VGNC Symbol;Acc:VGNC:70504]	1.07854	26.069	0.0640316	48.6751	0.587159	5.61404	0.609121	3.30193	0.126862	4.705	-3.69136	5.60551	-0.735677	2.49247	-0.68386	1.72914
ENSMMUG00000004329	-1.23794	0.000434952	SLC1A2	SLC1A2	solute carrier family 1 member 2	solute carrier family 1 member 2 [Source:VGNC Symbol;Acc:VGNC:77410]	21.0777	8.12382	40.0838	14.4407	37.7984	13.9821	44.6181	27.2549	4.39856	3.02453	5.32543	3.8534	5.24076	3.80689	5.47999	4.76915
ENSMMUG00000002740	5.12113	0.000529454	HEY1	HEY1	hes related family bHLH transcription factor with YRPW motif 1	hes related family bHLH transcription factor with YRPW motif 1 [Source:VGNC Symbol;Acc:VGNC:73368]	0.123262	3.71837	0.0640316	5.78873	0	1.05925	0.05076	0.391755	-2.87156	1.89985	-3.69136	2.53658	-6.22411	0.101152	-3.9627	-1.30354
ENSMMUG00000001388	-1.12561	0.000572916	TNFAIP8L3	TNFAIP8L3	TNF alpha induced protein 8 like 3	TNF alpha induced protein 8 like 3 [Source:VGNC Symbol;Acc:VGNC:79260]	143.631	63.2527	208.551	65.9168	87.6335	55.3989	132.433	67.1579	7.16635	5.98336	7.70435	6.04287	6.45363	5.79213	7.04926	6.06977
ENSMMUG00000001836	-1.65345	0.000572916	ISLR	ISLR	immunoglobulin superfamily containing leucine rich repeat	immunoglobulin superfamily containing leucine rich repeat [Source:VGNC Symbol;Acc:VGNC:73771]	8.84402	2.78878	37.0743	12.1377	4.99085	0.847402	10.7104	4.4772	3.14688	1.48654	5.21287	3.60301	2.32315	-0.216285	3.42274	2.1669
ENSMMUG00000041076	4.13861	0.000573679	HSPA1A	HSPA1A			22.9267	1061.96	30.2229	1926.84	31.2662	197.763	15.2788	73.0902	4.5198	10.0525	4.91821	10.912	4.96715	7.62772	3.93472	6.19187
ENSMMUG00000015298	-1.24969	0.000586685	CD38	CD38	CD38 molecule	CD38 molecule [Source:VGNC Symbol;Acc:VGNC:70762]	151.519	61.5147	276.36	75.3157	92.9179	40.1457	134.514	88.1448	7.24349	5.94317	8.11048	6.23513	6.53809	5.32765	7.07176	6.46202
ENSMMUG00000064819	-1.40986	0.000865235	LOC703390	LOC703390	growth-regulated alpha protein-like		29.1514	12.408	15.6237	3.67242	4.91746	2.22443	35.7858	15.7262	4.86615	3.63476	3.9669	1.88198	2.30183	1.16209	5.16186	3.97632
ENSMMUG00000019304	-1.0506	0.000986681	IDO1	IDO1	indoleamine 2,3-dioxygenase 1	indoleamine 2,3-dioxygenase 1 [Source:VGNC Symbol;Acc:VGNC:73580]	2626.4	1315.57	5617.87	1834.9	2285.44	1303.73	3231.13	1873.37	11.3589	10.3615	12.4558	10.8415	11.1583	10.3484	11.6578	10.8714
ENSMMUG00000001764	-0.97955	0.000997328	LOC716161	LOC716161	thymidine phosphorylase		192.75	87.9071	249.083	104.695	97.762	71.2877	107.967	51.8795	7.59069	6.45813	7.96056	6.71023	6.6114	6.15585	6.75462	5.69746
ENSMMUG00000010522	3.2694	0.000997328	GJB2	GJB2	gap junction protein beta 2	gap junction protein beta 2 [Source:VGNC Symbol;Acc:VGNC:73060]	0.215708	3.47587	0.576284	5.91322	0.14679	1.05925	0.30456	1.90281	-2.12605	1.80291	-0.762042	2.5672	-2.64235	0.101152	-1.65319	0.938237
ENSMMUG00000018058	4.2355	0.000997328	ABCG1	ABCG1	ATP binding cassette subfamily G member 1	ATP binding cassette subfamily G member 1 [Source:VGNC Symbol;Acc:VGNC:69584]	0.33897	25.3415	2.68933	56.9536	0	0.847402	0.862921	1.79088	-1.50493	4.66419	1.4344	5.83205	-6.22411	-0.216285	-0.190507	0.851403
ENSMMUG00000005668	-0.874006	0.00127423	KMO	KMO	kynurenine 3-monooxygenase	kynurenine 3-monooxygenase [Source:VGNC Symbol;Acc:VGNC:74197]	45.7609	23.7248	48.1517	29.0681	49.0278	23.0917	52.9935	31.5642	5.51646	4.56914	5.58992	4.86203	5.61592	4.53014	5.72811	4.98083
ENSMMUG00000015246	-0.892702	0.00136996	TBC1D9	TBC1D9	TBC1 domain family member 9	TBC1 domain family member 9 [Source:VGNC Symbol;Acc:VGNC:78193]	304.703	181.351	610.669	251.032	258.203	136.75	330.854	214.626	8.25132	7.50275	9.25428	7.9718	8.01244	7.09553	8.37011	7.74577
ENSMMUG00000002653	-0.933612	0.00149748	HK3	HK3	hexokinase 3	hexokinase 3 [Source:VGNC Symbol;Acc:VGNC:73476]	106.96	51.4509	60.83	45.4384	163.744	69.5929	216.847	107.788	6.74111	5.6855	5.92703	5.50626	7.35542	6.12115	7.76062	6.75224
ENSMMUG00000014204	3.69375	0.00149748	DNAJA4	DNAJA4	DnaJ heat shock protein family (Hsp40) member A4	DnaJ heat shock protein family (Hsp40) member A4 [Source:VGNC Symbol;Acc:VGNC:84334]	11.0319	340.837	16.3921	675.476	9.83492	71.4996	11.218	24.7365	3.46536	8.41299	4.0361	9.39979	3.29987	6.16013	3.48946	4.62935
ENSMMUG00000012235	-1.0481	0.00181053	CD274	CD274	CD274 molecule	CD274 molecule [Source:VGNC Symbol;Acc:VGNC:70814]	270.251	124.363	495.348	155.362	265.543	175.095	390.954	224.308	8.07823	6.95857	8.95234	7.27961	8.05287	7.4521	8.6109	7.80942
ENSMMUG00000062202	-0.847826	0.00181199	HLX	HLX	H2.0 like homeobox	H2.0 like homeobox [Source:VGNC Symbol;Acc:VGNC:106382]	86.4372	55.8968	99.5691	45.8119	64.8811	42.582	126.494	62.0651	6.4338	5.80504	6.63782	5.51807	6.02002	5.41262	6.98308	5.95602
ENSMMUG00000002595	-1.44917	0.0020145	COL14A1	COL14A1	collagen type XIV alpha 1 chain	collagen type XIV alpha 1 chain [Source:VGNC Symbol;Acc:VGNC:71292]	10.1999	4.0417	21.3225	5.04179	12.1836	5.50812	8.52769	3.69369	3.35237	2.01973	4.41521	2.33776	3.60845	2.46506	3.09442	1.89028
ENSMMUG00000010279	-0.795395	0.0020145	SLC1A4	SLC1A4	solute carrier family 1 member 4	solute carrier family 1 member 4 [Source:VGNC Symbol;Acc:VGNC:77412]	185.201	99.8705	165.458	83.1585	64.4407	46.5012	172.533	98.6662	7.53305	6.64218	7.37043	6.37802	6.0102	5.53961	7.43084	6.62468
ENSMMUG00000019983	-1.48222	0.0020145	IL6	IL6	interleukin 6	interleukin 6 [Source:VGNC Symbol;Acc:VGNC:73732]	251.978	87.7454	464.101	91.0635	86.5326	66.8389	440.851	143.214	7.97723	6.45547	8.85834	6.50901	6.43539	6.0629	8.78419	7.16217
ENSMMUG00000010927	-1.63627	0.002029	TNFAIP6	TNFAIP6	TNF alpha induced protein 6	TNF alpha induced protein 6 [Source:VGNC Symbol;Acc:VGNC:78581]	7.45733	3.5567	17.9288	3.48569	3.81653	1.48295	18.832	5.87632	2.90124	1.83595	4.16529	1.80697	1.93731	0.58143	4.23614	2.55819
ENSMMUG00000028928	-0.912285	0.00219939	ANKRD24	EBI3	Epstein-Barr virus induced 3	ankyrin repeat domain 24 [Source:HGNC Symbol;Acc:HGNC:29424]	155.803	87.1795	201.379	73.1371	146.129	95.4387	268.47	160.619	7.2837	6.44614	7.65387	6.1928	7.19123	6.5767	8.06869	7.32762
ENSMMUG00000057987	-0.758037	0.0025534	SCIMP	SCIMP	SLP adaptor and CSK interacting membrane protein	SLP adaptor and CSK interacting membrane protein [Source:VGNC Symbol;Acc:VGNC:77146]	63.7571	34.8395	175.703	95.0472	45.7984	27.9643	40.9634	28.0384	5.99482	5.12321	7.4571	6.57077	5.51765	4.8062	5.35673	4.81002
ENSMMUG00000023780	-0.867676	0.00256596	IFI27	IFI27		interferon alpha inducible protein 27 [Source:VGNC Symbol;Acc:VGNC:73563]	363.283	175.248	930.187	469.634	198.313	153.274	467.703	225.986	8.505	7.45337	9.8614	8.87543	7.63173	7.26009	8.86949	7.82018
ENSMMUG00000001676	-1.09545	0.00263848	IL7R	IL7R	interleukin 7 receptor	interleukin 7 receptor [Source:VGNC Symbol;Acc:VGNC:73735]	451.661	238.42	913.474	246.425	812.995	422.642	892.057	571.234	8.81914	7.89744	9.83524	7.94509	9.66713	8.72334	9.80101	9.15797
ENSMMUG00000005447	-0.725036	0.00272774	GUCY1B1	GUCY1B1	guanylate cyclase 1 soluble subunit beta 1	guanylate cyclase 1 soluble subunit beta 1 [Source:VGNC Symbol;Acc:VGNC:73328]	86.6529	55.6543	114.617	67.3484	91.2298	48.6197	100.454	66.4864	6.4374	5.79877	6.84084	6.07386	6.51165	5.60387	6.65059	6.05528
ENSMMUG00000002235	1.29779	0.00301244	IGF1	IGF1	insulin like growth factor 1	insulin like growth factor 1 [Source:VGNC Symbol;Acc:VGNC:73571]	3.32806	6.91131	13.3186	42.4507	3.37616	10.6985	3.807	6.5479	1.74047	2.79175	3.73682	5.40817	1.76109	3.42113	1.93372	2.71398
ENSMMUG00000010603	-0.785738	0.00301244	ADA	ADA	adenosine deaminase	adenosine deaminase [Source:VGNC Symbol;Acc:VGNC:84539]	279.773	139.924	265.219	132.892	525.14	327.945	368.823	266.561	8.12818	7.12864	8.05111	7.05425	9.0366	8.35737	8.52684	8.05839
ENSMMUG00000016387	-1.01158	0.00301244	ADM	ADM	adrenomedullin	adrenomedullin [Source:VGNC Symbol;Acc:VGNC:69699]	161.041	93.1209	233.587	68.2821	179.671	107.196	328.113	194.086	7.33141	6.54124	7.8679	6.09372	7.48932	6.74429	8.35811	7.60065
ENSMMUG00000017991	-0.731352	0.00301244	PDCD1LG2	PDCD1LG2	programmed cell death 1 ligand 2	programmed cell death 1 ligand 2 [Source:VGNC Symbol;Acc:VGNC:75645]	72.2621	38.0324	121.852	71.0208	98.6427	60.4833	96.2918	67.3818	6.17544	5.24967	6.92915	6.15044	6.62434	5.91879	6.58954	6.07457
ENSMMUG00000023491	-1.57744	0.00304428	LGR4	LGR4	leucine rich repeat containing G protein-coupled receptor 4	leucine rich repeat containing G protein-coupled receptor 4 [Source:VGNC Symbol;Acc:VGNC:74041]	8.9981	3.59712	37.9707	8.09177	0.807344	0.635552	11.3703	4.08544	3.17176	1.8522	5.24732	3.01884	-0.285037	-0.623868	3.50889	2.03521
ENSMMUG00000017546	-0.816332	0.00333603	EMILIN2	EMILIN2	elastin microfibril interfacer 2	elastin microfibril interfacer 2 [Source:VGNC Symbol;Acc:VGNC:72076]	577.573	315.132	670.154	308.919	724.628	396.267	531.052	401.884	9.17389	8.29987	9.38838	8.27115	9.50112	8.63038	9.05274	8.65068
ENSMMUG00000002593	2.99428	0.00333941	TSPYL2	TSPYL2	TSPY like 2	TSPY like 2 [Source:VGNC Symbol;Acc:VGNC:79433]	6.93347	86.25	4.6743	160.715	4.62388	18.2192	5.68513	10.4095	2.79636	6.43068	2.22887	7.32848	2.21327	4.18844	2.51058	3.38168
ENSMMUG00000021401	-0.747541	0.00359081	PRDM1	PRDM1	PR/SET domain 1	PR/SET domain 1 [Source:VGNC Symbol;Acc:VGNC:76391]	37.4715	25.5436	54.5549	29.1304	47.4865	28.0702	65.0744	37.9442	5.22824	4.67564	5.76999	4.86511	5.56985	4.81166	6.02431	5.24632
ENSMMUG00000050757	-1.0429	0.00366372	ISG15	ISG15	ISG15 ubiquitin like modifier	ISG15 ubiquitin like modifier [Source:VGNC Symbol;Acc:VGNC:73697]	293.055	107.752	1065.29	397.306	159.047	131.983	234.511	116.575	8.19509	6.75175	10.0571	8.63415	7.31343	7.04435	7.8736	6.86528
ENSMMUG00000000286	7.73668	0.00366593	SALL3	SALL3	spalt like transcription factor 3	spalt like transcription factor 3 [Source:VGNC Symbol;Acc:VGNC:76967]	0	0.565838	0	5.97546	0	0.741477	0	0.11193	-6.22411	-0.787828	-6.22411	2.58228	-6.22411	-0.40573	-6.22411	-2.99646
ENSMMUG00000017534	-0.926305	0.00366593	IFIT5	IFIT5	interferon induced protein with tetratricopeptide repeats 5	interferon induced protein with tetratricopeptide repeats 5 [Source:VGNC Symbol;Acc:VGNC:73387]	72.8784	26.4732	185.948	90.2543	36.7708	26.7991	44.1612	27.3669	6.18769	4.72719	7.53886	6.49614	5.20101	4.74483	5.46515	4.77506
ENSMMUG00000022275	-0.813926	0.00382684	AOAH	AOAH	acyloxyacyl hydrolase	acyloxyacyl hydrolase [Source:VGNC Symbol;Acc:VGNC:69954]	178.606	103.629	281.227	114.281	172.845	111.751	243.141	166.72	7.48075	6.69547	8.13566	6.83661	7.43345	6.80432	7.92573	7.3814
ENSMMUG00000002945	-0.82689	0.00384541	FILIP1L	FILIP1L	filamin A interacting protein 1 like	filamin A interacting protein 1 like [Source:VGNC Symbol;Acc:VGNC:72562]	20.708	12.6101	40.9162	23.2794	30.4589	14.9355	26.3952	15.5023	4.37304	3.65804	5.35507	4.54181	4.92942	3.90196	4.72294	3.95565
ENSMMUG00000016897	-1.33279	0.00384541					6.44042	2.74836	71.7794	17.6152	6.45875	4.66071	11.4718	4.64509	2.69015	1.46558	6.16577	4.13984	2.69424	2.22469	3.5217	2.21986
ENSMMUG00000001680	-0.749425	0.00409442	TANK	TANK	TRAF family member associated NFKB activator	TRAF family member associated NFKB activator [Source:VGNC Symbol;Acc:VGNC:78097]	130.904	75.1353	203.877	103.388	86.0922	67.2626	183.802	102.416	7.03251	6.23168	7.67165	6.69211	6.42803	6.07202	7.52211	6.67848
ENSMMUG00000051358	-1.35652	0.00409442	LOC106995258	LOC106995258	uncharacterized protein CXorf21-like		7.54978	2.62711	27.2134	9.71012	5.06425	2.85998	3.50244	1.23123	2.91899	1.4008	4.76696	3.28148	2.34415	1.52274	1.81386	0.315689
ENSMMUG00000022658	-0.706247	0.00421749	ENTPD1	ENTPD1		ectonucleoside triphosphate diphosphohydrolase 1 [Source:HGNC Symbol;Acc:HGNC:3363]	69.951	45.5904	124.605	62.4311	101.652	64.8263	100.15	67.8295	6.12855	5.51108	6.96138	5.9645	6.66768	6.0188	6.64621	6.08413
ENSMMUG00000047262	-1.15985	0.00421749	Metazoa_SRP	Metazoa_SRP		Metazoan signal recognition particle RNA [Source:RFAM;Acc:RF00017]	41.57	18.7535	61.2782	16.806	27.1561	21.9265	41.9786	17.517	5.37793	4.23012	5.93762	4.07205	4.76392	4.45549	5.39204	4.13179
ENSMMUG00000020050	1.3216	0.00460005	SIK1	SIK1	salt inducible kinase 1		5.08454	15.3989	7.49169	27.8232	4.18351	7.83847	4.72068	8.05895	2.34991	3.94601	2.90787	4.79891	2.06932	2.97303	2.24308	3.01299
ENSMMUG00000000798	2.7439	0.00461485	BAG3	BAG3	BAG cochaperone 3	BAG cochaperone 3 [Source:VGNC Symbol;Acc:VGNC:70219]	55.2828	691.05	49.7525	1250.8	59.67	210.05	52.3844	93.4055	5.78911	9.43268	5.63709	10.2887	5.89926	7.71468	5.71143	6.54564
ENSMMUG00000011994	-0.918132	0.00461485	TAGAP	TAGAP	T cell activation RhoGTPase activating protein	T cell activation RhoGTPase activating protein [Source:VGNC Symbol;Acc:VGNC:78126]	27.0559	13.5397	22.0909	11.6397	13.2845	8.7918	26.1922	12.2004	4.75859	3.76055	4.46625	3.54264	3.73312	3.13835	4.7118	3.61043
ENSMMUG00000042077	-0.661626	0.00461485	DRAM1	DRAM1	DNA damage regulated autophagy modulator 1	DNA damage regulated autophagy modulator 1 [Source:NCBI gene (formerly Entrezgene);Acc:697427]	109.58	74.8524	181.081	103.45	46.9727	29.5532	100.302	65.1992	6.77601	6.22623	7.5006	6.69298	5.55416	4.88589	6.6484	6.02708
ENSMMUG00000010093	-0.757151	0.00467549	CTSH	CTSH	cathepsin H	cathepsin H [Source:VGNC Symbol;Acc:VGNC:71558]	1361.09	792.497	2106	1015.52	1271.49	957.883	1399.51	811.436	10.4106	9.63029	11.0403	9.98802	10.3123	9.90373	10.4507	9.66436
ENSMMUG00000056768	-1.46676	0.00467549	KCNJ2	KCNJ2	potassium inwardly rectifying channel subfamily J member 2	potassium inwardly rectifying channel subfamily J member 2 [Source:VGNC Symbol;Acc:VGNC:73988]	6.56368	3.3142	15.9439	6.47342	3.22938	0.953328	11.3703	2.85421	2.71744	1.73447	3.99614	2.69751	1.69722	-0.0488529	3.50889	1.51984
ENSMMUG00000050209	-0.678363	0.00477727	RNF19B	RNF19B	ring finger protein 19B	ring finger protein 19B [Source:VGNC Symbol;Acc:VGNC:106488]	178.39	115.674	343.529	186.297	159.707	116.518	186.746	111.314	7.479	6.85408	8.42435	7.54157	7.31941	6.86457	7.54504	6.79867
ENSMMUG00000048560	-0.777716	0.00526268	H1-0	LOC698693	histone H1.0	H1.0 linker histone [Source:HGNC Symbol;Acc:HGNC:4714]	330.002	185.353	378.683	252.837	266.056	191.725	395.878	169.63	8.36639	7.53423	8.5649	7.98214	8.05566	7.58299	8.62896	7.40636
ENSMMUG00000007586	-0.743389	0.00554797	NCF1	NCF1	neutrophil cytosolic factor 1	neutrophil cytosolic factor 1 [Source:VGNC Symbol;Acc:VGNC:81727]	178.575	109.934	168.659	127.663	192.882	115.882	318.164	144.893	7.4805	6.78067	7.39808	6.99635	7.59167	6.85668	8.31369	7.17898
ENSMMUG00000057050	1.78136	0.00580499	ATP6V0D2	ATP6V0D2	ATPase H+ transporting V0 subunit d2	ATPase H+ transporting V0 subunit d2 [Source:VGNC Symbol;Acc:VGNC:70093]	2.86583	9.74051	1.2166	6.41117	3.22938	6.03774	0.609121	2.85421	1.52567	3.28598	0.298631	2.68359	1.69722	2.5972	-0.68386	1.51984
ENSMMUG00000004891	-0.69106	0.0058756	CXCL16	CXCL16	C-X-C motif chemokine ligand 16	C-X-C motif chemokine ligand 16 [Source:VGNC Symbol;Acc:VGNC:71422]	235.399	179.694	360.946	222.71	309.506	184.416	502.88	263.763	7.87905	7.48951	8.49569	7.79911	8.27389	7.52692	8.97411	8.04317
ENSMMUG00000006829	-0.821265	0.0058756	DAPP1	DAPP1	dual adaptor of phosphotyrosine and 3-phosphoinositides 1	dual adaptor of phosphotyrosine and 3-phosphoinositides 1 [Source:VGNC Symbol;Acc:VGNC:71630]	37.1018	17.5006	32.5921	19.5447	20.257	14.5118	36.2427	18.9721	5.21394	4.13043	5.02704	4.2897	4.3413	3.86048	5.18015	4.24683
ENSMMUG00000006898	-1.05356	0.0058756	ITGB8	ITGB8	integrin subunit beta 8	integrin subunit beta 8 [Source:VGNC Symbol;Acc:VGNC:73791]	75.128	43.7312	162.896	43.82	81.5417	37.1798	101.875	75.3848	6.23154	5.45103	7.34793	5.45396	6.3497	5.21697	6.67085	6.23646
ENSMMUG00000008403	-1.55889	0.0058756	CALB2	CALB2	calbindin 2	calbindin 2 [Source:VGNC Symbol;Acc:VGNC:104723]	10.1691	4.28421	9.60473	2.801	5.35783	1.37703	1.5228	0.615614	3.34801	2.10353	3.26575	1.49281	2.42525	0.475506	0.619346	-0.668888
ENSMMUG00000001861	-0.671492	0.00600603	NFE2L2	NFE2L2	nuclear factor, erythroid 2 like 2	nuclear factor, erythroid 2 like 2 [Source:VGNC Symbol;Acc:VGNC:75332]	383.313	238.218	433.75	233.541	300.992	224.032	407.958	254.864	8.58243	7.89622	8.76076	7.86761	8.23365	7.80765	8.67233	7.99366
ENSMMUG00000003726	-0.835727	0.00600603	PTPN13	PTPN13	protein tyrosine phosphatase non-receptor type 13	protein tyrosine phosphatase non-receptor type 13 [Source:VGNC Symbol;Acc:VGNC:76599]	26.3472	13.9843	26.7012	16.9927	28.1836	11.8636	46.0394	30.7248	4.72031	3.80711	4.73955	4.08798	4.81747	3.5701	5.52522	4.94196
ENSMMUG00000011410	-1.50382	0.00600603	NR4A3	NR4A3	nuclear receptor subfamily 4 group A member 3	nuclear receptor subfamily 4 group A member 3 [Source:VGNC Symbol;Acc:VGNC:75519]	4.49905	2.95044	56.9241	11.8887	4.77067	1.16518	6.29425	2.74228	2.1739	1.56746	5.83131	3.57314	2.25823	0.237019	2.6571	1.4624
ENSMMUG00000012782	-0.903235	0.00623296	OAS1	OAS1	2'-5'-oligoadenylate synthetase 1	2'-5'-oligoadenylate synthetase 1 [Source:VGNC Symbol;Acc:VGNC:75570]	55.0671	22.3102	289.999	118.949	44.5507	30.0828	19.2888	14.9986	5.78347	4.4805	8.17997	6.89436	5.47781	4.91151	4.27069	3.90804
ENSMMUG00000047009	-0.658044	0.00632537	LILRB4	LILRB4	leukocyte immunoglobulin like receptor B4	leukocyte immunoglobulin like receptor B4 [Source:NCBI gene (formerly Entrezgene);Acc:692336]	86.2523	52.7442	148.873	84.2166	77.872	59.53	103.144	63.4083	6.43072	5.72131	7.21807	6.39626	6.28328	5.89587	6.68871	5.9869
ENSMMUG00000015968	-0.911653	0.00654733	CMPK2	CMPK2	cytidine/uridine monophosphate kinase 2	cytidine/uridine monophosphate kinase 2 [Source:VGNC Symbol;Acc:VGNC:71362]	148.006	55.4522	210.856	89.0717	61.7251	48.3019	53.7041	35.8176	7.20965	5.79352	7.72021	6.47711	5.9481	5.59441	5.74732	5.16313
ENSMMUG00000054796	-0.719969	0.00654733	CCL5	CCL5	C-C motif chemokine ligand 5	C-C motif chemokine ligand 5 [Source:NCBI gene (formerly Entrezgene);Acc:574178]	1351.38	808.462	3132.74	1512.35	1183.57	885.641	1110.53	698.219	10.4002	9.65906	11.6132	10.5626	10.2089	9.7906	10.117	9.44756
ENSMMUG00000015152	-0.817221	0.00696997	RBM17	RBM17	RNA binding motif protein 17	RNA binding motif protein 17 [Source:VGNC Symbol;Acc:VGNC:76496]	164.462	92.1104	285.325	111.417	153.249	123.085	168.067	99.6736	7.36173	6.5255	8.15653	6.8	7.25986	6.94367	7.393	6.63933
ENSMMUG00000015809	-1.55036	0.00696997	SLAMF1	SLAMF1	signaling lymphocytic activation molecule family member 1	signaling lymphocytic activation molecule family member 1 [Source:VGNC Symbol;Acc:VGNC:77378]	21.6941	8.64925	25.9328	3.23671	9.76152	3.70739	30.3037	18.3565	4.44012	3.1148	4.69745	1.70048	3.28908	1.8956	4.92206	4.19927
ENSMMUG00000019662	-0.759897	0.00696997	LGALS3BP	LGALS3BP	galectin 3 binding protein	galectin 3 binding protein [Source:VGNC Symbol;Acc:VGNC:74256]	183.013	108.722	346.411	144.656	92.9913	68.5337	208.065	139.409	7.51591	6.76468	8.4364	7.17662	6.53923	6.09902	7.70099	7.12332
ENSMMUG00000021111	-0.767894	0.00696997	SIGLEC10	SIGLEC10	sialic acid binding Ig like lectin 10	sialic acid binding Ig like lectin 10 [Source:VGNC Symbol;Acc:VGNC:77237]	30.2916	17.6218	20.298	10.7683	45.9452	30.8243	17.3092	9.84983	4.92148	4.14039	4.34422	3.43051	5.52226	4.94662	4.11458	3.30206
ENSMMUG00000007221	1.05677	0.00702609	HMOX1	HMOX1	heme oxygenase 1	heme oxygenase 1 [Source:VGNC Symbol;Acc:VGNC:73488]	452.247	1137.29	565.655	1978.75	828.555	1048.13	290.347	488.686	8.82101	10.1514	9.14381	10.9504	9.69448	10.0336	8.1817	8.9328
ENSMMUG00000064620	7.47741	0.00711651					0	1.4146	0	2.61426	0	0.741477	0	0.11193	-6.22411	0.513969	-6.22411	1.39377	-6.22411	-0.40573	-6.22411	-2.99646
ENSMMUG00000009602	-0.663785	0.00716395	XAF1	XAF1	XIAP associated factor 1	XIAP associated factor 1 [Source:VGNC Symbol;Acc:VGNC:99332]	80.1509	43.4483	158.99	90.8768	60.037	42.582	87.5103	63.7441	6.32489	5.44167	7.31292	6.50605	5.9081	5.41262	6.4516	5.99452
ENSMMUG00000022133	2.29147	0.00728078	CRYAB	CRYAB	crystallin alpha B	crystallin alpha B [Source:VGNC Symbol;Acc:VGNC:71501]	7.27244	51.2488	7.36363	87.4533	2.34864	12.3933	5.93893	5.65246	2.86509	5.67982	2.88304	6.45066	1.24002	3.63304	2.57345	2.50229
ENSMMUG00000001480	-2.34591	0.00756888	FAM124A	FAM124A	family with sequence similarity 124 member A	family with sequence similarity 124 member A [Source:VGNC Symbol;Acc:VGNC:72367]	7.05673	1.57626	4.22608	0.0622444	2.12845	0.635552	14.2636	4.53316	2.82173	0.668701	2.08388	-3.72506	1.09884	-0.623868	3.83562	2.18477
ENSMMUG00000002368	0.701968	0.00772769	CCND1	CCND1	cyclin D1	cyclin D1 [Source:VGNC Symbol;Acc:VGNC:70723]	189.854	258.427	155.02	251.467	240.442	353.261	145.021	313.684	7.56885	8.01368	7.27644	7.9743	7.90962	8.46464	7.18026	8.29323
ENSMMUG00000022070	-0.794145	0.00801188	SIGLEC1	SIGLEC1	sialic acid binding Ig like lectin 1	sialic acid binding Ig like lectin 1 [Source:VGNC Symbol;Acc:VGNC:77220]	581.733	263.681	918.853	418.718	302.827	211.321	454.607	349.781	9.18425	8.04272	9.84371	8.70988	8.24242	7.72338	8.82852	8.45036
ENSMMUG00000013707	2.00382	0.00846526	HSPH1	HSPH1	heat shock protein family H (Hsp110) member 1	heat shock protein family H (Hsp110) member 1 [Source:VGNC Symbol;Acc:VGNC:106265]	232.471	1541.1	202.084	2482.12	235.084	464.059	214.563	354.986	7.86099	10.5898	7.6589	11.2774	7.87711	8.85821	7.74535	8.47167
ENSMMUG00000008914	-0.866974	0.00847838	MYO1G	MYO1G	myosin IG	myosin IG [Source:VGNC Symbol;Acc:VGNC:74952]	71.7075	40.3766	316.38	110.608	72.5142	41.2049	341.92	275.18	6.16432	5.33593	8.30558	6.78949	6.18046	5.36521	8.41757	8.1043
ENSMMUG00000022588	-1.21107	0.00856916	ZBP1	ZBP1	Z-DNA binding protein 1	Z-DNA binding protein 1 [Source:VGNC Symbol;Acc:VGNC:79013]	7.7963	2.34419	33.1043	11.7019	7.92665	4.02516	6.80185	4.58913	2.96526	1.2373	5.04953	3.55032	2.98914	2.01383	2.76876	2.20242
ENSMMUG00000000662	-0.740811	0.00859385	GBP3	LOC694538	guanylate-binding protein 1	guanylate binding protein 3 [Source:HGNC Symbol;Acc:HGNC:4184]	1023.84	542.518	2205.7	1012.34	780.481	544.35	591.355	447.328	9.9998	9.08356	11.107	9.9835	9.60824	9.08843	9.20791	8.80523
ENSMMUG00000007542	1.12284	0.00859385	TNFRSF10A	TNFRSF10D	TNF receptor superfamily member 10d	TNF receptor superfamily member 10a [Source:VGNC Symbol;Acc:VGNC:78582]	34.2667	88.5537	27.1494	110.671	28.4038	36.862	29.3393	46.7307	5.0993	6.4687	4.76356	6.7903	4.82869	5.20459	4.87542	5.54671
ENSMMUG00000015149	-0.681989	0.00859385	IL15RA	IL15RA	interleukin 15 receptor subunit alpha	interleukin 15 receptor subunit alpha [Source:VGNC Symbol;Acc:VGNC:73711]	83.9104	47.8134	122.3	62.0576	71.8536	56.4582	94.1599	63.1285	6.39101	5.57975	6.93444	5.95585	6.16726	5.81945	6.55725	5.98052
ENSMMUG00000016167	-0.890874	0.00859385	PTGER4	PTGER4	prostaglandin E receptor 4	prostaglandin E receptor 4 [Source:VGNC Symbol;Acc:VGNC:76470]	130.133	71.8211	356.848	125.858	87.1197	75.7366	150.351	76.672	7.024	6.1666	8.47922	6.97581	6.44515	6.24317	7.23232	6.26088
ENSMMUG00000003849	-0.882652	0.00919088	HKDC1	HKDC1	hexokinase domain containing 1	hexokinase domain containing 1 [Source:VGNC Symbol;Acc:VGNC:73432]	34.883	15.601	4.09802	2.11631	41.1745	20.3377	22.3852	16.7335	5.12501	3.9648	2.03963	1.09064	5.36415	4.34703	4.48533	4.06582
ENSMMUG00000011594	-0.641743	0.00919088	VWA8	VWA8	von Willebrand factor A domain containing 8	von Willebrand factor A domain containing 8 [Source:VGNC Symbol;Acc:VGNC:79773]	61.5076	40.9425	27.8537	19.6692	75.5967	41.099	66.9017	44.2123	5.94301	5.356	4.80049	4.29885	6.24051	5.3615	6.06426	5.46681
ENSMMUG00000013997	0.904126	0.00919088	PLIN2	LOC712661	perilipin-2	perilipin 2 [Source:HGNC Symbol;Acc:HGNC:248]	63.5106	148.977	98.0323	265.348	76.6243	127.64	73.1452	83.6676	5.98923	7.21908	6.61538	8.05181	6.25998	6.99609	6.19296	6.38683
ENSMMUG00000019591	-0.669	0.00919088	KCNH7	KCNH7	potassium voltage-gated channel subfamily H member 7	potassium voltage-gated channel subfamily H member 7 [Source:VGNC Symbol;Acc:VGNC:73854]	175.987	101.649	384.253	192.771	125.358	92.5787	139.286	102.472	7.45943	6.66764	8.58596	7.59084	6.97007	6.53282	7.12204	6.67927
ENSMMUG00000020677	-0.601638	0.00919088	FOXN2	FOXN2	forkhead box N2	forkhead box N2 [Source:VGNC Symbol;Acc:VGNC:72710]	53.4956	35.1628	69.2181	42.9486	55.6333	39.6161	99.5405	64.8634	5.74171	5.13653	6.11336	5.42499	5.79822	5.3085	6.6374	6.01963
ENSMMUG00000002739	-0.898167	0.00987002	PDGFB	PDGFB	platelet derived growth factor subunit B	platelet derived growth factor subunit B [Source:VGNC Symbol;Acc:VGNC:75927]	63.0175	38.0324	92.1414	27.8855	84.1839	57.9411	59.7953	38.6718	5.97799	5.24967	6.52599	4.80213	6.3957	5.85685	5.90228	5.27371
ENSMMUG00000007490	-0.823469	0.00987002	PDE4B	PDE4B	phosphodiesterase 4B	phosphodiesterase 4B [Source:VGNC Symbol;Acc:VGNC:75916]	111.367	80.0661	314.779	108.803	137.395	86.9647	182.026	117.414	6.79935	6.32336	8.29826	6.76575	7.10233	6.44258	7.5081	6.87563
ENSMMUG00000010075	1.00267	0.00987002	MLLT11	MLLT11	MLLT11 transcription factor 7 cofactor	MLLT11 transcription factor 7 cofactor [Source:VGNC Symbol;Acc:VGNC:100011]	47.2092	92.3529	18.4411	71.4565	33.0277	51.7975	41.9786	58.9311	5.56141	6.52929	4.2059	6.15926	5.04619	5.69518	5.39204	5.88128
ENSMMUG00000055047	-0.800758	0.00987002	CH25H	CH25H	cholesterol 25-hydroxylase	cholesterol 25-hydroxylase [Source:VGNC Symbol;Acc:VGNC:106022]	149.27	89.0791	216.299	79.8595	76.1105	59.1063	175.173	111.986	7.22191	6.47723	7.75697	6.31963	6.25028	5.88557	7.45275	6.80735
ENSMMUG00000060077	-1.32635	0.00987002	SUCNR1	SUCNR1	succinate receptor 1	succinate receptor 1 [Source:HGNC Symbol;Acc:HGNC:4542]	17.9962	4.60754	51.6094	11.8887	22.6056	11.4399	29.6439	24.4567	4.17069	2.20818	5.68994	3.57314	4.49946	3.51769	4.89031	4.61295
ENSMMUG00000005895	0.792072	0.0100003	NUCB2	NUCB2	nucleobindin 2	nucleobindin 2 [Source:VGNC Symbol;Acc:VGNC:75549]	21.6632	42.1146	14.9194	34.3589	40.0736	68.2159	34.2123	41.0783	4.43807	5.39671	3.90041	5.10317	5.32506	6.09232	5.09701	5.36077
ENSMMUG00000013706	-1.70116	0.0100003	CLEC4E	CLEC4E	C-type lectin domain family 4 member E	C-type lectin domain family 4 member E [Source:VGNC Symbol;Acc:VGNC:99916]	6.10145	2.02085	3.52174	1.36938	1.4679	0.211851	6.95413	2.0707	2.61231	1.02448	1.82176	0.467544	0.566839	-2.15054	2.80064	1.05941
ENSMMUG00000007899	-0.713038	0.0100716	GRAMD2B	GRAMD2B	GRAM domain containing 2B	GRAM domain containing 2B [Source:VGNC Symbol;Acc:VGNC:73005]	43.912	27.6048	22.5391	18.1131	51.8902	28.1761	72.7391	37.3846	5.45698	4.78755	4.49521	4.18003	5.69776	4.81709	6.18493	5.22489
ENSMMUG00000017906	2.17879	0.0101298	DNAJB1	DNAJB1	DnaJ heat shock protein family (Hsp40) member B1	DnaJ heat shock protein family (Hsp40) member B1 [Source:HGNC Symbol;Acc:HGNC:5270]	105.666	992.44	113.784	1563.27	137.615	273.923	115.225	188.322	6.72355	9.95486	6.83032	10.6104	7.10464	8.0977	6.84848	7.55716
ENSMMUG00000056744	2.8998	0.0101298	HSPB1	HSPB1	heat shock protein family B (small) member 1	heat shock protein family B (small) member 1 [Source:VGNC Symbol;Acc:VGNC:81328]	55.4677	1134.14	69.9225	1798.61	54.826	195.75	45.278	64.8634	5.79392	10.1474	6.12796	10.8127	5.77714	7.61297	5.50116	6.01963
ENSMMUG00000008040	-0.646945	0.0103025	TNFSF13B	TNFSF13B	TNF superfamily member 13b	TNF superfamily member 13b [Source:VGNC Symbol;Acc:VGNC:78594]	53.2798	28.0494	97.1359	63.427	36.3305	24.2569	41.6232	30.389	5.73588	4.81059	6.60213	5.98733	5.18364	4.60112	5.37978	4.92611
ENSMMUG00000021701	-2.06878	0.0103908	IL12B	IL12B	interleukin 12B	interleukin 12B [Source:VGNC Symbol;Acc:VGNC:73706]	28.1345	4.68838	322.847	19.4202	84.6977	39.6161	67.3078	39.7911	4.81495	2.2332	8.33477	4.28048	6.40448	5.3085	6.07299	5.31486
ENSMMUG00000042371	-1.54425	0.0103908	PPBP	PPBP	pro-platelet basic protein	pro-platelet basic protein [Source:VGNC Symbol;Acc:VGNC:100263]	10.5389	4.36504	2.81739	0.99591	1.61469	0.741477	8.12161	1.84684	3.39948	2.13041	1.50119	0.0133364	0.703158	-0.40573	3.02414	0.895473
ENSMMUG00000057432	-0.612986	0.0107512	STK17B	STK17B	serine/threonine kinase 17b	serine/threonine kinase 17b [Source:HGNC Symbol;Acc:HGNC:11396]	240.853	172.54	290.127	155.113	157.212	112.175	477.855	319.672	7.91209	7.4309	8.18061	7.2773	7.29669	6.80978	8.90047	8.32051
ENSMMUG00000001051	-0.655692	0.0107641	MAP2K6	MAP2K6	mitogen-activated protein kinase kinase 6	mitogen-activated protein kinase kinase 6 [Source:VGNC Symbol;Acc:VGNC:81456]	49.3663	27.2411	42.3249	23.5906	53.2113	38.6627	67.4601	48.9693	5.62585	4.76842	5.40389	4.56096	5.73402	5.27337	6.07625	5.6142
ENSMMUG00000009316	-1.33109	0.0107641	CXCR5	CXCR5	C-X-C motif chemokine receptor 5	C-X-C motif chemokine receptor 5 [Source:VGNC Symbol;Acc:VGNC:71392]	6.93347	3.27378	1.15257	0.684688	15.6331	4.23701	11.4718	4.42123	2.79636	1.71684	0.2215	-0.518567	3.96777	2.08759	3.5217	2.14881
ENSMMUG00000002210	0.771307	0.0109325	TNFRSF11A	TNFRSF11A	TNF receptor superfamily member 11a	TNF receptor superfamily member 11a [Source:VGNC Symbol;Acc:VGNC:104252]	94.1719	136.084	51.0972	121.937	78.7527	96.6039	41.3187	83.2199	6.55743	7.0885	5.67555	6.93015	6.2995	6.59421	5.36919	6.37909
ENSMMUG00000007216	1.31794	0.0109325	LOC693438	LOC693438	heat shock 60kDa protein 1 (chaperonin)-like		180.547	606.013	181.978	988.814	195.964	322.013	182.33	236.452	7.49634	9.24324	7.50772	9.94958	7.61455	8.33103	7.51051	7.88548
ENSMMUG00000017435	-1.07778	0.0109325	SCG3	SCG3	secretogranin III	secretogranin III [Source:VGNC Symbol;Acc:VGNC:77013]	10.3232	5.90089	25.3565	7.03361	13.1377	7.73255	16.0909	8.73053	3.36968	2.5642	4.66504	2.81701	3.71711	2.95344	4.00938	3.12828
ENSMMUG00000012822	-0.738131	0.011914	PLCL1	PLCL1	phospholipase C like 1 (inactive)	phospholipase C like 1 (inactive) [Source:VGNC Symbol;Acc:VGNC:99393]	37.0709	21.5423	61.5984	30.3753	45.4314	24.045	38.4254	32.5156	5.21274	4.42999	5.94513	4.92546	5.50604	4.58847	5.26449	5.02366
ENSMMUG00000003581	0.904594	0.0120116	TMIGD3	TMIGD3	transmembrane and immunoglobulin domain containing 3	transmembrane and immunoglobulin domain containing 3 [Source:VGNC Symbol;Acc:VGNC:100162]	10.0766	15.4797	7.93991	15.6856	14.0918	23.7273	4.8222	11.9765	3.33486	3.95355	2.99155	3.9726	3.81815	4.56929	2.27369	3.58374
ENSMMUG00000020465	-0.743698	0.0131841	PPP2R2B	PPP2R2B	protein phosphatase 2 regulatory subunit Bbeta	protein phosphatase 2 regulatory subunit Bbeta [Source:VGNC Symbol;Acc:VGNC:76376]	43.2032	26.3923	20.1059	8.40299	49.9819	32.7309	35.5828	25.7998	5.43351	4.72278	4.33051	3.0732	5.64372	5.03317	5.15365	4.69004
ENSMMUG00000061756	-0.843182	0.0133138	LOC100425941	LOC100425941	ubiquitin carboxyl-terminal hydrolase 47-like		43.1108	19.4002	117.754	49.671	15.1927	13.3466	18.4767	11.9765	5.43042	4.27899	6.8798	5.63472	3.92658	3.73984	4.20868	3.58374
ENSMMUG00000003634	-0.610973	0.0135018	DDX60L	DDX60L	DExD/H-box 60 like	DExD/H-box 60 like [Source:VGNC Symbol;Acc:VGNC:71720]	85.5128	52.7038	564.31	310.786	220.331	148.401	140.098	112.881	6.41829	5.7202	9.14038	8.27984	7.78362	7.21349	7.13043	6.81883
ENSMMUG00000008100	-0.61227	0.0135225	IRF1	IRF1	interferon regulatory factor 1	interferon regulatory factor 1 [Source:VGNC Symbol;Acc:VGNC:73759]	98.5477	65.5968	227.568	144.158	81.9821	66.5211	135.783	73.2581	6.62295	6.03585	7.83024	7.17164	6.35747	6.05603	7.0853	6.19518
ENSMMUG00000021684	-0.958935	0.0135225	SP4	SP4	Sp4 transcription factor	Sp4 transcription factor [Source:VGNC Symbol;Acc:VGNC:77847]	15.0687	10.7105	13.8308	5.47751	9.98171	4.23701	24.6186	13.3197	3.91477	3.42276	3.79121	2.45704	3.32122	2.08759	4.62246	3.73693
ENSMMUG00000004327	-0.625614	0.0137311	CD44	CD44	CD44 molecule	CD44 molecule [Source:VGNC Symbol;Acc:VGNC:100905]	4833.24	3502.38	7834.71	4102.46	5559.22	3394.48	5643.2	4296.71	12.2388	11.7741	12.9357	12.0023	12.4407	11.729	12.4623	12.069
ENSMMUG00000010489	1.31068	0.0142285	HSPD1	HSPD1	heat shock protein family D (Hsp60) member 1	heat shock protein family D (Hsp60) member 1 [Source:NCBI gene (formerly Entrezgene);Acc:698024]	337.306	1147.64	341.352	1870.44	370.277	601.338	322.834	407.033	8.39797	10.1645	8.41517	10.8692	8.53251	9.23206	8.33471	8.66905
ENSMMUG00000015245	0.977893	0.0142285	HSPA4L	HSPA4L	heat shock protein family A (Hsp70) member 4 like	heat shock protein family A (Hsp70) member 4 like [Source:VGNC Symbol;Acc:VGNC:100236]	43.6038	112.198	67.4893	216.299	68.404	76.6899	36.1919	57.2521	5.44682	6.81007	6.07687	7.75697	6.09629	6.26122	5.17813	5.83959
ENSMMUG00000022562	-0.572226	0.0142285	IL1RAP	IL1RAP	interleukin 1 receptor accessory protein	interleukin 1 receptor accessory protein [Source:VGNC Symbol;Acc:VGNC:73718]	108.008	69.5577	64.1596	37.5334	104.955	75.6307	189.487	142.095	6.75517	6.12042	6.00389	5.23062	6.71381	6.24115	7.56606	7.15085
ENSMMUG00000004250	-0.606944	0.0143326	MMP12	MMP12	matrix metallopeptidase 12	matrix metallopeptidase 12 [Source:VGNC Symbol;Acc:VGNC:74890]	706.906	390.711	239.542	182.501	3344.53	2298.05	560.492	360.358	9.4654	8.61001	7.90422	7.51186	11.7076	11.1662	9.13059	8.49334
ENSMMUG00000009739	-0.764008	0.0144195	MTHFD2	MTHFD2	methylenetetrahydrofolate dehydrogenase (NADP+ dependent) 2, methenyltetrahydrofolate cyclohydrolase	methylenetetrahydrofolate dehydrogenase (NADP+ dependent) 2, methenyltetrahydrofolate cyclohydrolase [Source:VGNC Symbol;Acc:VGNC:106186]	254.967	163.527	528.324	270.078	194.423	171.069	393.441	165.097	7.99424	7.35351	9.04532	8.07731	7.60315	7.41855	8.62005	7.36728
ENSMMUG00000017383	-0.889707	0.0144195	LMO4	LMO4	LIM domain only 4	LIM domain only 4 [Source:VGNC Symbol;Acc:VGNC:74432]	41.8473	23.3206	40.8521	23.7774	18.8625	15.6769	51.9783	17.1812	5.38752	4.54436	5.35281	4.57233	4.23847	3.9718	5.70021	4.10388
ENSMMUG00000000145	-0.587644	0.0146909	PDPN	PDPN	podoplanin	podoplanin [Source:VGNC Symbol;Acc:VGNC:75884]	548.884	341.605	497.141	297.839	665.912	443.509	573.487	452.812	9.10039	8.41624	8.95755	8.21846	9.37922	8.79286	9.16365	8.82281
ENSMMUG00000019628	1.23685	0.0148027	TUBA4A	TUBA4A	tubulin alpha 4a	tubulin alpha 4a [Source:VGNC Symbol;Acc:VGNC:78673]	3.88274	9.37675	3.26561	12.3866	2.64222	5.71997	5.58361	8.84246	1.96204	3.23114	1.71325	3.63227	1.40903	2.51938	2.48465	3.14663
ENSMMUG00000046969	-0.692968	0.0151212	FCRL3	FCRL3	Fc receptor like 3	Fc receptor like 3 [Source:VGNC Symbol;Acc:VGNC:99949]	213.921	135.599	273.479	137.56	82.7894	42.582	383.34	337.86	7.74102	7.08335	8.09536	7.10406	6.37161	5.41262	8.58253	8.40034
ENSMMUG00000021764	1.42741	0.0151694	MMP10	MMP10	matrix metallopeptidase 10	matrix metallopeptidase 10 [Source:VGNC Symbol;Acc:VGNC:74888]	21.9406	128.85	9.22055	35.4171	27.5965	61.2248	41.4202	43.5407	4.45641	7.00969	3.20694	5.14692	4.78711	5.93636	5.37273	5.44474
ENSMMUG00000029059	2.27598	0.0151694	TUBB3	TUBB3		tubulin beta 3 class III [Source:HGNC Symbol;Acc:HGNC:20772]	0.986093	5.57755	0.576284	8.52748	0.440369	2.33036	1.82736	2.79825	-0.000764649	2.48309	-0.762042	3.09438	-1.14004	1.22881	0.880285	1.4914
ENSMMUG00000041217	0.623632	0.015323	GPAT3	GPAT3	glycerol-3-phosphate acyltransferase 3	glycerol-3-phosphate acyltransferase 3 [Source:VGNC Symbol;Acc:VGNC:106586]	52.0472	75.6203	34.8972	62.5556	50.0553	61.8604	32.1311	56.2448	5.70212	6.24096	5.12559	5.96738	5.64584	5.95126	5.0065	5.81399
ENSMMUG00000002435	-0.917876	0.0158846	CPED1	CPED1	cadherin like and PC-esterase domain containing 1	cadherin like and PC-esterase domain containing 1 [Source:VGNC Symbol;Acc:VGNC:71585]	75.128	39.3662	91.6932	28.01	13.945	8.57995	55.2269	45.2756	6.23154	5.29938	6.51895	4.80856	3.80306	3.10322	5.78765	5.50109
ENSMMUG00000015888	-1.45958	0.0158846	CCDC85A	CCDC85A	coiled-coil domain containing 85A	coiled-coil domain containing 85A [Source:VGNC Symbol;Acc:VGNC:70905]	7.61141	2.86961	8.83636	2.92549	6.01838	2.85998	0.609121	0.11193	2.9307	1.52756	3.14563	1.55526	2.59258	1.52274	-0.68386	-2.99646
ENSMMUG00000058594	-0.635885	0.0165662	BIRC3	BIRC3	baculoviral IAP repeat containing 3	baculoviral IAP repeat containing 3 [Source:VGNC Symbol;Acc:VGNC:107426]	342.267	244.402	488.433	239.828	411.525	252.844	234.511	186.587	8.41903	7.93319	8.93206	7.90593	8.68488	7.98218	7.8736	7.54381
ENSMMUG00000000838	-0.555972	0.0168832	AGRN	AGRN	agrin	agrin [Source:VGNC Symbol;Acc:VGNC:69749]	274.873	178.926	259.136	172.541	167.12	103.383	233.09	185.748	8.10269	7.48333	8.01764	7.43091	7.38486	6.69204	7.86483	7.5373
ENSMMUG00000001050	-0.81452	0.0168832	APOL6	APOL6	apolipoprotein L6	apolipoprotein L6 [Source:VGNC Symbol;Acc:VGNC:82105]	31.1852	12.0443	126.975	60.5015	35.6699	25.1043	23.0958	19.196	4.96341	3.59188	6.98855	5.91922	5.15718	4.65063	4.5304	4.26374
ENSMMUG00000008516	-0.578073	0.0168832	SPECC1L	ADORA2A	adenosine A2a receptor	sperm antigen with calponin homology and coiled-coil domains 1 like [Source:NCBI gene (formerly Entrezgene);Acc:707641]	235.461	167.448	250.556	135.63	151.047	104.231	241.973	183.173	7.87942	7.38768	7.96906	7.08368	7.23898	6.70382	7.91878	7.51717
ENSMMUG00000016367	-0.906439	0.0169245	CD80	CD80	CD80 molecule	CD80 molecule [Source:VGNC Symbol;Acc:VGNC:84205]	78.0863	45.3479	208.807	59.4434	49.0278	38.7687	77.5106	48.8574	6.28724	5.50339	7.70612	5.89377	5.61592	5.27732	6.27657	5.6109
ENSMMUG00000001915	-0.545118	0.0171774	CLDN1	CLDN1	claudin 1	claudin 1 [Source:VGNC Symbol;Acc:VGNC:71242]	95.2813	59.1301	58.0766	40.0231	61.0645	44.7005	119.54	84.619	6.57432	5.88615	5.86022	5.32324	5.93258	5.48265	6.90151	6.40314
ENSMMUG00000003674	-0.613281	0.0171774	TREM1	TREM1	triggering receptor expressed on myeloid cells 1	triggering receptor expressed on myeloid cells 1 [Source:VGNC Symbol;Acc:VGNC:79088]	362.389	228.033	56.796	28.5702	363.818	266.508	259.638	200.97	8.50145	7.83318	5.82806	4.83711	8.50713	8.05811	8.02043	7.65093
ENSMMUG00000011716	-0.647241	0.0172838	RTN2	RTN2	reticulon 2	reticulon 2 [Source:VGNC Symbol;Acc:VGNC:76944]	48.0104	26.1094	31.3755	21.9723	41.2479	24.4687	24.9739	18.5244	5.58568	4.70724	4.97218	4.45849	5.36672	4.61366	4.64312	4.2124
ENSMMUG00000021567	-0.559252	0.0176228	NXPE3	NFKBIZ	NFKB inhibitor zeta	neurexophilin and PC-esterase domain family member 3 [Source:VGNC Symbol;Acc:VGNC:75476]	205.631	152.898	280.971	166.068	132.331	100.841	332.225	210.988	7.68401	7.25655	8.13434	7.37575	7.04815	6.65613	8.37607	7.72111
ENSMMUG00000000421	-0.69791	0.0184338	NR3C1	NR3C1	nuclear receptor subfamily 3 group C member 1	nuclear receptor subfamily 3 group C member 1 [Source:VGNC Symbol;Acc:VGNC:75515]	541.149	353.649	745.712	314.085	419.158	268.732	557.092	454.547	9.07992	8.46623	9.5425	8.29507	8.7114	8.0701	9.12181	8.82833
ENSMMUG00000031542	-0.541597	0.018522	IGSF8	IGSF8	immunoglobulin superfamily member 8	immunoglobulin superfamily member 8 [Source:VGNC Symbol;Acc:VGNC:73615]	126.682	97.1221	189.918	114.218	158.533	112.705	146.798	99.7295	6.98522	6.60193	7.56933	6.83582	7.30876	6.81657	7.19782	6.64014
ENSMMUG00000014293	-0.632258	0.0192268	PLA2G4C	LOC718510	calcium-binding protein 5	phospholipase A2 group IVC [Source:HGNC Symbol;Acc:HGNC:9037]	172.042	84.8354	444.059	267.402	135.487	94.6972	148.016	123.962	7.42673	6.40682	8.79465	8.06294	7.08215	6.56545	7.20974	6.95391
ENSMMUG00000007037	0.893307	0.0197616	UPP1	UPP1	uridine phosphorylase 1	uridine phosphorylase 1 [Source:VGNC Symbol;Acc:VGNC:78726]	23.9744	44.4587	12.6142	40.4588	14.4588	25.2102	32.1311	38.1681	4.58423	5.47483	3.65851	5.33886	3.85521	4.6567	5.0065	5.2548
ENSMMUG00000008799	-0.797667	0.0198628	MAMU-F	MAMU-F	major histocompatibility complex, class I, F	major histocompatibility complex, class I, F [Source:NCBI gene (formerly Entrezgene);Acc:709076]	15.5002	11.7209	35.5375	17.4907	25.5414	17.1599	17.9691	7.77913	3.95545	3.55266	5.15181	4.12962	4.67552	4.10209	4.16852	2.96209
ENSMMUG00000010939	3.72404	0.0200575	RHPN1	RHPN1	rhophilin Rho GTPase binding protein 1	rhophilin Rho GTPase binding protein 1 [Source:VGNC Symbol;Acc:VGNC:76779]	2.09545	51.7338	0	47.1812	0.880739	3.28368	2.23344	3.46983	1.07644	5.69341	-6.22411	5.56055	-0.161467	1.72118	1.16788	1.80041
ENSMMUG00000008869	-0.560526	0.020507	TNFAIP3	TNFAIP3	TNF alpha induced protein 3	TNF alpha induced protein 3 [Source:VGNC Symbol;Acc:VGNC:78580]	329.509	241.734	569.113	317.011	308.038	219.265	389.837	283.239	8.36423	7.91736	9.1526	8.30845	8.26703	7.77662	8.60678	8.14594
ENSMMUG00000009851	-0.595033	0.020507	CASP5	CASP5	caspase 5	caspase 5 [Source:VGNC Symbol;Acc:VGNC:70544]	17.4415	11.0743	46.4869	32.0559	64.0737	37.7094	36.2427	26.9191	4.12556	3.47088	5.53917	5.00312	6.00196	5.23736	5.18015	4.75128
ENSMMUG00000059489	-0.552754	0.0207053	MOV10	MOV10	Mov10 RISC complex RNA helicase	Mov10 RISC complex RNA helicase [Source:VGNC Symbol;Acc:VGNC:106410]	135.033	94.7375	260.608	145.901	100.331	75.101	138.93	102.416	7.07731	6.56607	8.02581	7.18898	6.64881	6.23102	7.11836	6.67848
ENSMMUG00000063700	0.584505	0.0207053	DNAJB9	DNAJB9	DnaJ heat shock protein family (Hsp40) member B9	DnaJ heat shock protein family (Hsp40) member B9 [Source:NCBI gene (formerly Entrezgene);Acc:701094]	30.723	44.8629	33.0403	59.0077	48.0003	62.6019	24.3141	36.1534	4.94187	5.48788	5.04674	5.88316	5.58537	5.96844	4.60451	5.17659
ENSMMUG00000019515	-0.66916	0.0211914	NIBAN1	NIBAN1	niban apoptosis regulator 1	niban apoptosis regulator 1 [Source:VGNC Symbol;Acc:VGNC:75192]	91.0287	44.4992	153.932	83.283	44.3305	31.0361	34.3646	29.8853	6.50846	5.47614	7.26627	6.38018	5.47066	4.9565	5.10341	4.90201
ENSMMUG00000005632	-0.857094	0.0211969	MID2	MID2	midline 2	midline 2 [Source:VGNC Symbol;Acc:VGNC:74722]	17.3799	10.7105	13.3826	6.84688	11.7432	6.24959	8.52769	4.64509	4.12046	3.42276	3.74373	2.77826	3.55539	2.64685	3.09442	2.21986
ENSMMUG00000017260	-0.528729	0.0216308	GPR65	GPR65	G protein-coupled receptor 65	G protein-coupled receptor 65 [Source:VGNC Symbol;Acc:VGNC:73140]	89.9502	68.1431	96.9438	60.0036	86.8995	59.1063	104.464	75.3848	6.49127	6.09078	6.59928	5.9073	6.4415	5.88557	6.70705	6.23646
ENSMMUG00000018684	-0.911583	0.0216308	KCNA3	KCNA3	potassium voltage-gated channel subfamily A member 3	potassium voltage-gated channel subfamily A member 3 [Source:VGNC Symbol;Acc:VGNC:73964]	27.9496	18.4302	21.7707	11.3907	8.29362	2.43628	13.756	8.6186	4.80544	4.20504	4.4452	3.51148	3.05433	1.29258	3.78339	3.10969
ENSMMUG00000050418	-0.540383	0.0216308	SOD2	SOD2	superoxide dismutase 2	superoxide dismutase 2 [Source:NCBI gene (formerly Entrezgene);Acc:574097]	4920.85	3440.18	6479.93	4035.43	3024.31	2324.32	3813.25	2547.52	12.2647	11.7483	12.6618	11.9785	11.5624	11.1826	11.8968	11.3149
ENSMMUG00000005001	-0.601004	0.0227377	IFIT3	IFIT3	interferon induced protein with tetratricopeptide repeats 3	interferon induced protein with tetratricopeptide repeats 3 [Source:VGNC Symbol;Acc:VGNC:73565]	622.441	343.221	1386.73	795.11	502.021	409.189	456.333	335.062	9.28182	8.42305	10.4375	9.63503	8.97164	8.67667	8.83398	8.38834
ENSMMUG00000014983	-0.704434	0.0227377	ANPEP	ANPEP	alanyl aminopeptidase, membrane	alanyl aminopeptidase, membrane [Source:VGNC Symbol;Acc:VGNC:69943]	22.7418	11.0743	2.30514	1.92958	283.011	213.969	12.1824	6.38	4.50812	3.47088	1.2132	0.958251	8.14478	7.74135	3.60831	2.67658
ENSMMUG00000019306	-1.2922	0.0227377	IDO2	IDO2	indoleamine 2,3-dioxygenase 2	indoleamine 2,3-dioxygenase 2 [Source:VGNC Symbol;Acc:VGNC:84005]	5.14617	1.94002	12.6782	4.54384	1.83487	1.05925	3.70548	1.51105	2.36725	0.965983	3.66581	2.18815	0.886159	0.101152	1.89486	0.60827
ENSMMUG00000050728	-1.08739	0.0227377	LOC106993942	LOC106993942	galectin-9B		35.0679	16.8539	55.7075	12.8223	5.65141	2.85998	84.0586	71.1314	5.13263	4.07616	5.80015	3.68209	2.50202	1.52274	6.39355	6.15269
ENSMMUG00000020725	-0.68664	0.0229721	RIPK2	RIPK2	receptor interacting serine/threonine kinase 2	receptor interacting serine/threonine kinase 2 [Source:VGNC Symbol;Acc:VGNC:76696]	377.335	238.865	808.142	342.967	245.139	210.474	391.817	253.633	8.55975	7.90013	9.65849	8.42198	7.93753	7.71759	8.61408	7.98668
ENSMMUG00000018580	-0.504449	0.0229916	DUSP16	DUSP16	dual specificity phosphatase 16	dual specificity phosphatase 16 [Source:VGNC Symbol;Acc:VGNC:71855]	147.02	109.732	128.96	91.4992	114.936	77.961	170.655	117.135	7.2	6.77802	7.01092	6.5159	6.84486	6.28493	7.41505	6.87219
ENSMMUG00000019653	0.554338	0.0229916	SLC7A8	SLC7A8	solute carrier family 7 member 8	solute carrier family 7 member 8 [Source:VGNC Symbol;Acc:VGNC:77632]	52.9409	93.3229	112.632	172.417	148.918	181.768	119.591	168.846	5.72667	6.54437	6.81564	7.42987	7.21851	7.50606	6.90212	7.39968
ENSMMUG00000033742	1.37067	0.0231635	mml-mir-663-1	MIR663-6	microRNA mir-663-6	mml-mir-663-1 [Source:miRBase;Acc:MI0007904]	2.68094	9.65967	3.07352	11.6397	3.08259	6.88514	1.82736	2.35053	1.42992	3.27397	1.62616	3.54264	1.63039	2.78629	0.880285	1.24117
ENSMMUG00000061761	-0.695045	0.02329	IFIT2	IFIT2	interferon induced protein with tetratricopeptide repeats 2	interferon induced protein with tetratricopeptide repeats 2 [Source:VGNC Symbol;Acc:VGNC:106062]	347.998	168.62	1148.09	577.192	163.157	151.261	158.219	103.199	8.44299	7.39775	10.165	9.17294	7.35023	7.24103	7.3059	6.68948
ENSMMUG00000004116	-0.639835	0.0237528	SLC45A3	SLC45A3	solute carrier family 45 member 3	solute carrier family 45 member 3 [Source:VGNC Symbol;Acc:VGNC:77817]	71.615	38.8812	57.0521	32.3048	112.881	67.5803	58.8817	54.286	6.16246	5.2815	5.83455	5.01428	6.81883	6.07882	5.88007	5.76286
ENSMMUG00000023230	-0.530704	0.0238591	SNX10	SNX10	sorting nexin 10	sorting nexin 10 [Source:VGNC Symbol;Acc:VGNC:77705]	236.94	143.965	154.316	110.484	232.295	153.168	190.553	152.616	7.88846	7.16971	7.26987	6.78787	7.8599	7.2591	7.57415	7.25389
ENSMMUG00000016925	-0.898204	0.024482	LAMB3	LAMB3	laminin subunit beta 3	laminin subunit beta 3 [Source:VGNC Symbol;Acc:VGNC:74230]	4.96128	3.27378	26.0608	13.1958	5.65141	2.43628	13.959	7.61123	2.3146	1.71684	4.70455	3.72347	2.50202	1.29258	3.80451	2.93066
ENSMMUG00000008629	-0.691535	0.024561	SEMA4D	SEMA4D	semaphorin 4D	semaphorin 4D [Source:VGNC Symbol;Acc:VGNC:77166]	54.5741	39.1641	120.315	49.2975	66.349	41.2049	43.9074	35.4258	5.7705	5.29195	6.91084	5.62384	6.05229	5.36521	5.45683	5.14727
ENSMMUG00000014584	0.519109	0.024561	GMPPB	GMPPB	GDP-mannose pyrophosphorylase B	GDP-mannose pyrophosphorylase B [Source:VGNC Symbol;Acc:VGNC:72984]	54.759	72.3465	38.8672	59.1944	63.56	88.8713	43.8059	65.8707	5.77538	6.17712	5.28098	5.88771	5.99035	6.47386	5.45349	6.04186
ENSMMUG00000022139	-0.617497	0.024561	CTSC	CTSC	cathepsin C	cathepsin C [Source:VGNC Symbol;Acc:VGNC:71553]	711.127	468.514	1674.75	815.713	926.831	758.425	1068.6	734.036	9.47399	8.87199	10.7097	9.67194	9.85618	9.56689	10.0615	9.51973
ENSMMUG00000062128	7.03011	0.024561	SHH	SHH	sonic hedgehog signaling molecule	sonic hedgehog signaling molecule [Source:VGNC Symbol;Acc:VGNC:77210]	0	0.929592	0	2.67651	0	0.105925	0	0.0559649	-6.22411	-0.0847181	-6.22411	1.42754	-6.22411	-3.06731	-6.22411	-3.85013
ENSMMUG00000021074	-0.542386	0.025428	RASGEF1B	RASGEF1B	RasGEF domain family member 1B	RasGEF domain family member 1B [Source:VGNC Symbol;Acc:VGNC:76532]	75.128	51.0063	218.988	131.834	38.4589	31.9894	57.7142	38.5039	6.23154	5.67298	7.7748	7.04272	5.26575	5.00013	5.85119	5.26743
ENSMMUG00000015329	-0.594995	0.0256185	MX1	MX1	MX dynamin like GTPase 1	MX dynamin like GTPase 1 [Source:VGNC Symbol;Acc:VGNC:75086]	1382.47	752.121	2302	1334.89	1001.62	777.068	1118.09	877.922	10.433	9.55485	11.1687	10.3825	9.96814	9.60192	10.1268	9.77797
ENSMMUG00000017621	-0.522823	0.0256185	CD22	CD22	CD22 molecule	CD22 molecule [Source:VGNC Symbol;Acc:VGNC:70758]	183.167	136.003	274.631	161.96	229.359	172.023	281.211	200.914	7.51712	7.08764	8.10142	7.33961	7.84155	7.42657	8.13558	7.65053
ENSMMUG00000058486	-0.574544	0.0256185	C1QB	C1QB	complement C1q B chain	complement C1q B chain [Source:VGNC Symbol;Acc:VGNC:106331]	340.295	268.854	1214.61	714.192	392.369	302.523	448.16	254.585	8.4107	8.07075	10.2463	9.4802	8.61612	8.24096	8.80791	7.99208
ENSMMUG00000010942	-0.550153	0.025796	ECE1	ECE1	endothelin converting enzyme 1	endothelin converting enzyme 1 [Source:VGNC Symbol;Acc:VGNC:72150]	32.2946	24.0481	36.498	27.0763	66.4224	38.6627	88.9316	60.0504	5.01382	4.58866	5.19027	4.75967	6.05389	5.27337	6.47484	5.90842
ENSMMUG00000014501	0.782441	0.025796	PAQR3	PAQR3	progestin and adipoQ receptor family member 3	progestin and adipoQ receptor family member 3 [Source:VGNC Symbol;Acc:VGNC:75702]	17.4415	32.5761	16.7763	43.7578	19.0093	24.8924	14.6189	19.6437	4.12556	5.02634	4.0695	5.45191	4.24965	4.63841	3.87108	4.29698
ENSMMUG00000007405	0.749385	0.0261424	FKBP4	FKBP4	FKBP prolyl isomerase 4	FKBP prolyl isomerase 4 [Source:VGNC Symbol;Acc:VGNC:72664]	167.513	314.525	168.019	450.463	163.304	205.495	173.955	219.439	7.38824	8.29709	7.39259	8.81531	7.35153	7.68305	7.44268	7.77776
ENSMMUG00000059267	-0.608755	0.026372	PELI1	PELI1	pellino E3 ubiquitin protein ligase 1	pellino E3 ubiquitin protein ligase 1 [Source:VGNC Symbol;Acc:VGNC:106195]	302.238	181.917	479.789	236.529	125.505	97.3454	249.689	201.586	8.2396	7.50724	8.9063	7.88595	6.97176	6.60524	7.96406	7.65535
ENSMMUG00000019529	0.550107	0.0268976	HMGA1	HMGA1	high mobility group AT-hook 1	high mobility group AT-hook 1 [Source:VGNC Symbol;Acc:VGNC:81076]	114.664	135.033	61.7905	107.932	57.8352	88.0239	93.4492	138.121	6.84144	7.07731	5.94962	6.75415	5.85421	6.46004	6.54632	7.10993
ENSMMUG00000015785	-0.642536	0.0276001	AMPD3	AMPD3	adenosine monophosphate deaminase 3	adenosine monophosphate deaminase 3 [Source:VGNC Symbol;Acc:VGNC:69808]	388.243	254.466	395.651	210.759	417.837	217.359	385.421	357.448	8.60087	7.9914	8.62813	7.71955	8.70684	7.76402	8.59034	8.48164
ENSMMUG00000019418	-0.525226	0.0276001	EPB41L3	EPB41L3	erythrocyte membrane protein band 4.1 like 3	erythrocyte membrane protein band 4.1 like 3 [Source:VGNC Symbol;Acc:VGNC:72233]	252.871	187.212	282.571	191.401	304.882	179.755	265.78	209.141	7.98234	7.54863	8.14254	7.58056	8.25217	7.49	8.05416	7.70842
ENSMMUG00000023771	-0.653612	0.0276001	SAMSN1	SAMSN1	SAM domain, SH3 domain and nuclear localization signals 1	SAM domain, SH3 domain and nuclear localization signals 1 [Source:VGNC Symbol;Acc:VGNC:81755]	416.285	263.681	561.493	241.508	416.81	320.954	538.919	417.946	8.70148	8.04272	9.13316	7.91601	8.70329	8.32628	9.07396	8.70722
ENSMMUG00000010290	1.08469	0.0280317	NUDC	NUDC	nuclear distribution C, dynein complex regulator	nuclear distribution C, dynein complex regulator [Source:VGNC Symbol;Acc:VGNC:100021]	132.075	338.493	134.21	629.602	179.744	253.797	129.438	156.422	7.04536	8.40304	7.06849	9.29833	7.48991	7.98761	7.01627	7.28942
ENSMMUG00000014755	-0.587474	0.0281247	DHX58	DHX58	DExH-box helicase 58	DExH-box helicase 58 [Source:VGNC Symbol;Acc:VGNC:71815]	229.39	133.295	361.138	191.028	164.478	128.699	205.68	168.343	7.84174	7.05863	8.49646	7.57774	7.36187	7.00801	7.68435	7.39537
ENSMMUG00000003736	-0.534976	0.0283338	NFKB1	NFKB1	nuclear factor kappa B subunit 1	nuclear factor kappa B subunit 1 [Source:VGNC Symbol;Acc:VGNC:75339]	376.164	272.209	508.155	286.822	321.176	232.93	412.933	316.146	8.55527	8.08864	8.98916	8.16408	8.32728	7.86383	8.68981	8.30451
ENSMMUG00000058931	-1.5405	0.0283639		LOC708732	free fatty acid receptor 3		1.69485	0.727507	15.7518	5.16628	1.02753	0.317776	0.659881	0.167895	0.772498	-0.432681	3.97867	2.37286	0.057839	-1.59443	-0.57077	-2.46377
ENSMMUG00000055690	1.37294	0.028618					2.89665	9.90217	2.81739	11.7642	2.42203	5.29627	1.82736	2.29456	1.54103	3.30969	1.50119	3.55797	1.28416	2.40861	0.880285	1.20661
ENSMMUG00000002456	1.49563	0.0288407	MAPK8IP1	MAPK8IP1	mitogen-activated protein kinase 8 interacting protein 1	mitogen-activated protein kinase 8 interacting protein 1 [Source:VGNC Symbol;Acc:VGNC:74650]	21.8789	99.0622	21.1304	150.631	27.8901	52.1153	27.1059	26.6953	4.45235	6.63046	4.40216	7.23501	4.80237	5.704	4.76124	4.73924
ENSMMUG00000006661	-0.533244	0.0288407	SH3BP5	SH3BP5	SH3 domain binding protein 5	SH3 domain binding protein 5 [Source:VGNC Symbol;Acc:VGNC:77203]	281.992	224.193	316.7	178.953	193.102	139.398	390.954	274.62	8.13958	7.80869	8.30703	7.48354	7.59332	7.1232	8.6109	8.10136
ENSMMUG00000063859	1.14815	0.0288407					11.5558	50.4405	21.6427	48.2394	14.0918	33.6842	9.33985	8.50667	3.53221	5.65689	4.4367	5.59254	3.81815	5.07457	3.22546	3.09086
ENSMMUG00000002923	-1.0198	0.0291907	CSF3	CSF3	colony stimulating factor 3	colony stimulating factor 3 [Source:VGNC Symbol;Acc:VGNC:71520]	6.81021	3.43545	5.8909	1.43162	9.24776	6.99107	38.8822	20.707	2.77053	1.7861	2.56176	0.531067	3.21119	2.80827	5.28153	4.37298
ENSMMUG00000002990	-0.517076	0.0291907	NFKB2	LOC714689	nuclear factor NF-kappa-B p100 subunit	nuclear factor kappa B subunit 2 [Source:HGNC Symbol;Acc:HGNC:7795]	137.129	98.9409	166.29	96.7278	90.8629	66.4152	148.219	115.232	7.09953	6.62869	7.37767	6.59606	6.50583	6.05373	7.21172	6.84856
ENSMMUG00000023342	-0.634492	0.0291907	PAG1	PAG1	phosphoprotein membrane anchor with glycosphingolipid microdomains 1	phosphoprotein membrane anchor with glycosphingolipid microdomains 1 [Source:VGNC Symbol;Acc:VGNC:75698]	62.5245	38.2345	64.4798	31.5579	25.3212	17.054	44.3135	38.0562	5.96666	5.25731	6.01107	4.98054	4.66304	4.09317	5.47011	5.25057
ENSMMUG00000062089	-0.655054	0.0291907	RNF144B	RNF144B	ring finger protein 144B	ring finger protein 144B [Source:VGNC Symbol;Acc:VGNC:104424]	36.7936	20.6127	41.5565	22.2212	17.5414	11.5459	29.7454	24.7365	5.20191	4.3664	5.37747	4.47474	4.13379	3.53097	4.89524	4.62935
ENSMMUG00000054098	-0.578376	0.0294212	SMPDL3A	SMPDL3A	sphingomyelin phosphodiesterase acid like 3A	sphingomyelin phosphodiesterase acid like 3A [Source:VGNC Symbol;Acc:VGNC:77731]	36.732	25.7052	55.9636	35.6038	38.2387	30.0828	24.5171	14.0472	5.19949	4.68474	5.80676	5.1545	5.25747	4.91151	4.6165	3.81358
ENSMMUG00000051532	-1.13813	0.0298129	EDN1	EDN1	endothelin 1	endothelin 1 [Source:VGNC Symbol;Acc:VGNC:104374]	4.1909	2.10169	9.47667	2.67651	5.57801	5.19034	35.2275	12.5361	2.07186	1.0807	3.24642	1.42754	2.48321	2.37954	5.13918	3.64956
ENSMMUG00000022687	0.581019	0.0301915	SLC35B2	SLC35B2	solute carrier family 35 member B2	solute carrier family 35 member B2 [Source:VGNC Symbol;Acc:VGNC:83469]	29.1822	43.4079	25.6767	33.1763	21.9451	40.0398	25.8369	37.2167	4.86768	5.44033	4.68314	5.05266	4.4567	5.32384	4.69211	5.2184
ENSMMUG00000046354	4.4819	0.0305894					0.123262	1.33376	0	2.2408	0	0.105925	0	0.279825	-2.87156	0.429899	-6.22411	1.1726	-6.22411	-3.06731	-6.22411	-1.77003
ENSMMUG00000019932	-0.583984	0.0305965	IRAK2	IRAK2	interleukin 1 receptor associated kinase 2	interleukin 1 receptor associated kinase 2 [Source:VGNC Symbol;Acc:VGNC:73758]	131.613	98.3751	275.336	132.518	153.395	122.026	235.628	163.138	7.0403	6.62042	8.10512	7.05019	7.26124	6.9312	7.88045	7.35007
ENSMMUG00000021332	-0.52657	0.0305965	CPXM1	CPXM1	carboxypeptidase X, M14 family member 1	carboxypeptidase X, M14 family member 1 [Source:VGNC Symbol;Acc:VGNC:71413]	44.405	31.5657	45.6545	29.0059	96.3675	79.444	104.464	65.0872	5.47309	4.9809	5.51311	4.85894	6.59067	6.31211	6.70705	6.0246
ENSMMUG00000049309	-1.47754	0.0305965	RAB33A	RAB33A	RAB33A, member RAS oncogene family	RAB33A, member RAS onco family [Source:NCBI gene (formerly Entrezgene);Acc:703002]	7.73467	3.7992	16.136	3.3612	2.71561	2.33036	5.076	1.06333	2.95383	1.93077	4.0134	1.75471	1.44837	1.22881	2.34749	0.106631
ENSMMUG00000045482	-0.814813	0.0305993	G0S2	G0S2	G0/G1 switch 2	G0/G1 switch 2 [Source:VGNC Symbol;Acc:VGNC:99957]	110.597	94.3738	285.773	128.908	77.2114	61.013	444.76	155.247	6.78934	6.56052	8.15879	7.01035	6.27099	5.93136	8.79693	7.27854
ENSMMUG00000000190	-0.583783	0.0307474	KLF7	KLF7	Kruppel like factor 7	Kruppel like factor 7 [Source:VGNC Symbol;Acc:VGNC:81188]	25.2378	15.9243	16.3921	10.2703	31.3396	22.0325	46.8008	33.1872	4.65828	3.99437	4.0361	3.36229	4.97053	4.46243	5.54887	5.05314
ENSMMUG00000011905	0.505498	0.031452	TNFRSF21	TNFRSF21	TNF receptor superfamily member 21	TNF receptor superfamily member 21 [Source:VGNC Symbol;Acc:VGNC:78923]	73.2791	117.25	113.464	168.807	143.047	201.788	85.7337	103.535	6.19559	6.87361	6.82626	7.39934	7.16048	7.65679	6.42202	6.69416
ENSMMUG00000011711	-0.607324	0.0315535	CD55	CD55	CD55 molecule	CD55 molecule [Source:VGNC Symbol;Acc:VGNC:99865]	395.762	278.19	571.354	264.041	361.103	294.684	641.861	448.615	8.62854	8.12	9.15827	8.04469	8.49632	8.20309	9.32615	8.80938
ENSMMUG00000055242	-0.588765	0.0315535	MAMU-E	MAMU-E	major histocompatibility complex, class I, E	major histocompatibility complex, class I, E [Source:NCBI gene (formerly Entrezgene);Acc:711532]	2286.41	1480.11	3590.44	1817.16	2153.77	1819.16	2659.32	1877.57	11.1589	10.5315	11.81	10.8275	11.0727	10.8291	11.3768	10.8747
ENSMMUG00000005217	1.3087	0.0323622	HSPA5	HSPA5	heat shock protein family A (Hsp70) member 5	heat shock protein family A (Hsp70) member 5 [Source:VGNC Symbol;Acc:VGNC:103272]	1087.88	4013.29	992.937	5959.03	1292.92	2016.39	1178.55	1295.98	10.0873	11.9706	9.95558	12.5409	10.3364	10.9776	10.2028	10.3398
ENSMMUG00000009781	1.58266	0.0325085	SYT6	SYT6	synaptotagmin 6	synaptotagmin 6 [Source:VGNC Symbol;Acc:VGNC:78162]	1.63322	6.58798	1.40869	9.08768	6.45875	7.83847	0.913681	2.46246	0.719485	2.72276	0.507994	3.18603	2.69424	2.97303	-0.109269	1.30791
ENSMMUG00000017053	-0.532633	0.03281	DAPK1	DAPK1	death associated protein kinase 1	death associated protein kinase 1 [Source:VGNC Symbol;Acc:VGNC:71732]	536.804	353.285	604.202	361.515	698.059	481.431	887.133	745.901	9.06829	8.46474	9.23892	8.49797	9.44723	8.91122	9.79303	9.54287
ENSMMUG00000042245	-0.581305	0.0328593	MB21D2	MB21D2	Mab-21 domain containing 2	Mab-21 domain containing 2 [Source:VGNC Symbol;Acc:VGNC:84154]	44.066	28.6557	46.0387	24.5865	41.3213	28.2821	53.1965	44.3242	5.46203	4.84142	5.52519	4.62058	5.36928	4.8225	5.73362	5.47046
ENSMMUG00000022583	-0.606642	0.0329917	GPR34	GPR34	G protein-coupled receptor 34	G protein-coupled receptor 34 [Source:VGNC Symbol;Acc:VGNC:73133]	76.6687	46.7221	52.0577	24.6488	89.028	72.0292	76.8507	60.3302	6.26082	5.54645	5.70241	4.62423	6.4764	6.17078	6.26424	5.91513
ENSMMUG00000009850	-0.503372	0.033216	CASP4	CASP4	caspase 4	caspase 4 [Source:VGNC Symbol;Acc:VGNC:70543]	163.414	121.17	121.276	71.2698	213.799	165.879	137.712	100.569	7.35251	6.92105	6.92231	6.15549	7.7402	7.3741	7.10565	6.65223
ENSMMUG00000010849	-0.622172	0.0333417	ARHGEF10L	ARHGEF10L	Rho guanine nucleotide exchange factor 10 like	Rho guanine nucleotide exchange factor 10 like [Source:VGNC Symbol;Acc:VGNC:69908]	178.76	133.497	280.971	120.941	159.707	114.082	170.148	131.462	7.48199	7.06081	8.13434	6.91832	7.31941	6.83409	7.41076	7.03865
ENSMMUG00000012997	-0.577599	0.0335717	VMO1	VMO1	vitelline membrane outer layer 1 homolog	vitelline membrane outer layer 1 homolog [Source:VGNC Symbol;Acc:VGNC:79847]	187.512	157.505	768.059	493.411	212.698	156.769	924.594	469.658	7.55094	7.29938	9.5851	8.94669	7.73276	7.29262	9.8527	8.87551
ENSMMUG00000028798	2.88887	0.0336945	RHPN2	RHPN2	rhophilin Rho GTPase binding protein 2	rhophilin Rho GTPase binding protein 2 [Source:HGNC Symbol;Acc:HGNC:19974]	0.4006	2.82919	0.192095	9.52339	0.14679	0.847402	0.40608	0.559649	-1.27238	1.5072	-2.28299	3.2535	-2.64235	-0.216285	-1.2534	-0.803326
ENSMMUG00000001538	-0.633996	0.0339549	GRAMD1A	GRAMD1A	GRAM domain containing 1A	GRAM domain containing 1A [Source:VGNC Symbol;Acc:VGNC:73029]	623.766	476.84	549.391	233.603	374.314	260.153	578.868	439.101	9.28489	8.8974	9.10172	7.868	8.54816	8.02329	9.17712	8.77845
ENSMMUG00000004696	0.61615	0.034052	HSPA8	HSPA8	heat shock protein family A (Hsp70) member 8	heat shock protein family A (Hsp70) member 8 [Source:VGNC Symbol;Acc:VGNC:101093]	2086.63	3016.4	1938.88	3427.92	2484.64	2733.19	1274.58	2498.56	11.027	11.5586	10.921	11.7431	11.2788	11.4164	10.3158	11.2869
ENSMMUG00000000457	-0.499359	0.0340841	GALNT1	GALNT1	polypeptide N-acetylgalactosaminyltransferase 1	polypeptide N-acetylgalactosaminyltransferase 1 [Source:VGNC Symbol;Acc:VGNC:72871]	394.53	286.678	524.034	320.123	454.681	332.817	315.118	242.888	8.62404	8.16335	9.03355	8.32254	8.82875	8.37864	8.29981	7.92423
ENSMMUG00000023289	-0.539308	0.0340841	PLD1	PLD1	phospholipase D1	phospholipase D1 [Source:VGNC Symbol;Acc:VGNC:76171]	58.8266	36.1328	50.9051	36.7864	68.2572	40.7812	75.1249	63.1285	5.87873	5.17577	5.67012	5.20163	6.09319	5.35031	6.23148	5.98052
ENSMMUG00000059288	-1.14253	0.0340841	CISH	CISH	cytokine inducible SH2 containing protein	cytokine inducible SH2 containing protein [Source:VGNC Symbol;Acc:VGNC:71225]	56.0532	26.1902	23.6917	3.54793	32.8809	19.1725	38.5776	30.333	5.80907	4.71169	4.56712	1.83241	5.03977	4.26197	5.27019	4.92345
ENSMMUG00000004930	-0.667388	0.0342314	MAP3K8	MAP3K8	mitogen-activated protein kinase kinase kinase 8	mitogen-activated protein kinase kinase kinase 8 [Source:VGNC Symbol;Acc:VGNC:81464]	18.1811	13.7418	36.1778	18.86	13.5781	10.3807	37.9685	20.4832	4.18543	3.7819	5.17757	4.23828	3.76463	3.37769	5.24724	4.35731
ENSMMUG00000021834	3.15434	0.0342314	C1H1orf127	C1H1orf127	chromosome 1 C1orf127 homolog	chromosome 1 C1orf127 homolog [Source:VGNC Symbol;Acc:VGNC:70405]	0.0616308	1.69752	0.384189	4.4816	0.440369	1.2711	0	0	-3.73682	0.774749	-1.33073	2.16831	-1.14004	0.361185	-6.22411	-6.22411
ENSMMUG00000041688	-0.515241	0.0342314	MARCHF1	MARCHF1	membrane associated ring-CH-type finger 1	membrane associated ring-CH-type finger 1 [Source:VGNC Symbol;Acc:VGNC:100245]	307.754	211.3	437.656	257.069	201.469	143.847	215.02	179.144	8.26569	7.72324	8.7737	8.00609	7.65451	7.16852	7.74841	7.48508
ENSMMUG00000054990	1.11897	0.0342314	HSP90AA1	HSP90AA1	heat shock protein 90 alpha family class A member 1	heat shock protein 90 alpha family class A member 1 [Source:NCBI gene (formerly Entrezgene);Acc:708431]	1539.63	4953.35	1551.48	6927.92	1923.61	2709.89	1863.66	2055.2	10.5884	12.2742	10.5994	12.7582	10.9096	11.404	10.8639	11.0051
ENSMMUG00000014926	-0.526396	0.0345872	EPSTI1	EPSTI1	epithelial stromal interaction 1	epithelial stromal interaction 1 [Source:VGNC Symbol;Acc:VGNC:72053]	100.951	62.5656	181.209	106.936	80.9546	62.9196	70.2011	57.8678	6.65771	5.96761	7.50162	6.74078	6.33928	5.97574	6.1337	5.85502
ENSMMUG00000021610	0.792617	0.0345872	RGS10	RGS10	regulator of G protein signaling 10	regulator of G protein signaling 10 [Source:VGNC Symbol;Acc:VGNC:76915]	30.8462	42.5187	12.9344	40.0854	37.4314	68.4277	25.5323	30.9486	4.94765	5.41048	3.69463	5.32549	5.22669	6.09679	4.67501	4.95243
ENSMMUG00000051173	-0.62231	0.0346114	CLEC4A	CLEC4A	C-type lectin domain family 4 member A	C-type lectin domain family 4 member A [Source:VGNC Symbol;Acc:VGNC:71170]	360.725	211.826	247.418	113.223	308.772	248.713	285.322	233.989	8.49481	7.72682	7.95088	6.82319	8.27046	7.95841	8.15652	7.87038
ENSMMUG00000009874	-0.511662	0.0365951	TBC1D8	TBC1D8	TBC1 domain family member 8	TBC1 domain family member 8 [Source:VGNC Symbol;Acc:VGNC:78153]	100.212	70.164	145.672	95.2961	155.524	94.9091	82.6374	71.5792	6.6471	6.13293	7.18671	6.57455	7.28112	6.56868	6.36896	6.16174
ENSMMUG00000031237	0.894211	0.0372796	LRP5	LRP5	LDL receptor related protein 5	LDL receptor related protein 5 [Source:VGNC Symbol;Acc:VGNC:101301]	5.60841	14.6714	5.95494	11.1417	5.43122	10.6985	11.7763	14.7188	2.49103	3.87625	2.57732	3.47963	2.44483	3.42113	3.55946	3.8809
ENSMMUG00000016548	-0.539765	0.037284	CASP12	CASP12	caspase 12	caspase 12 [Source:NCBI gene (formerly Entrezgene);Acc:724039]	37.0093	24.129	37.6506	23.1549	41.0277	30.8243	36.4457	27.143	5.21034	4.59349	5.23511	4.53408	5.359	4.94662	5.18821	4.76322
ENSMMUG00000032156	-0.486151	0.037284	C3AR1	C3AR1	complement C3a receptor 1	complement C3a receptor 1 [Source:VGNC Symbol;Acc:VGNC:70472]	449.843	332.632	563.03	358.465	423.855	307.395	547.193	416.267	8.81332	8.37784	9.1371	8.48574	8.72747	8.26401	9.09594	8.70141
ENSMMUG00000054473	-0.485505	0.037284	ATF5	ATF5	activating transcription factor 5	activating transcription factor 5 [Source:HGNC Symbol;Acc:HGNC:790]	54.1735	39.9724	73.06	55.024	62.1655	42.1583	58.9324	40.5746	5.75987	5.32142	6.19127	5.78234	5.95835	5.3982	5.88132	5.34298
ENSMMUG00000052787	-1.44899	0.0389566	IL1A	IL1A	interleukin 1 alpha	interleukin 1 alpha [Source:NCBI gene (formerly Entrezgene);Acc:700193]	2121.92	924.297	2024.74	191.65	2111.57	1035.63	3281.84	2532.86	11.0512	9.85223	10.9835	7.58243	11.0441	10.0163	11.6803	11.3066
ENSMMUG00000005229	-0.53573	0.0389684	HIP1	HIP1	huntingtin interacting protein 1	huntingtin interacting protein 1 [Source:VGNC Symbol;Acc:VGNC:73471]	43.234	31.8082	74.9169	47.4302	7.77986	5.71997	44.4658	30.1091	5.43454	4.99193	6.22748	5.56814	2.96222	2.51938	5.47506	4.91277
ENSMMUG00000023464	1.5475	0.0389684	DOK2	DOK2	docking protein 2	docking protein 2 [Source:VGNC Symbol;Acc:VGNC:71969]	22.9267	83.2995	11.0134	122.372	26.7157	42.6879	21.4715	26.4155	4.5198	6.38047	3.46294	6.93529	4.74034	5.41621	4.42525	4.72404
ENSMMUG00000010082	-0.651875	0.0396116	SLFN5	SLFN5	schlafen family member 5	schlafen family member 5 [Source:VGNC Symbol;Acc:VGNC:77783]	199.376	98.9409	473.834	258.501	107.157	64.5085	110.555	112.322	7.63944	6.62869	8.88828	8.0141	6.74376	6.01172	6.7888	6.81166
ENSMMUG00000013359	-0.558236	0.0398424	SLC11A1	SLC11A1	solute carrier family 11 member 1	solute carrier family 11 member 1 [Source:VGNC Symbol;Acc:VGNC:77382]	318.231	283.97	264.578	161.462	265.469	192.043	438.161	236.564	8.31399	8.14966	8.04762	7.33517	8.05247	7.58538	8.77536	7.88617
ENSMMUG00000050631	-0.734973	0.0400092	BTG1	BTG1	BTG anti-proliferation factor 1	BTG anti-proliferation factor 1 [Source:NCBI gene (formerly Entrezgene);Acc:710112]	234.567	177.592	484.847	209.639	119.487	112.069	324.763	139.521	7.87394	7.47254	8.92143	7.71186	6.90087	6.80842	8.3433	7.12447
ENSMMUG00000002330	-0.662054	0.0400726	ENOX1	ENOX1	ecto-NOX disulfide-thiol exchanger 1	ecto-NOX disulfide-thiol exchanger 1 [Source:VGNC Symbol;Acc:VGNC:72110]	60.5523	40.7404	28.9423	12.0132	31.046	21.291	29.1363	23.5612	5.92043	5.34886	4.85577	3.58815	4.95696	4.41308	4.86541	4.55916
ENSMMUG00000008596	-0.557195	0.0400726	TMEM176B	TMEM176B	transmembrane protein 176B	transmembrane protein 176B [Source:VGNC Symbol;Acc:VGNC:79817]	126.251	108.641	204.389	125.236	250.717	192.466	72.13	37.6084	6.9803	6.7636	7.67527	6.96866	7.96999	7.58856	6.1728	5.2335
ENSMMUG00000001571	0.614555	0.0402045	CACYBP	CACYBP	calcyclin binding protein	calcyclin binding protein [Source:VGNC Symbol;Acc:VGNC:70678]	127.268	208.633	127.103	283.71	140.404	178.272	130.098	153.848	6.99187	7.70491	6.99	8.14834	7.13358	7.47805	7.0236	7.26548
ENSMMUG00000064297	-0.815396	0.040227	IER3	IER3	immediate early response 3	immediate early response 3 [Source:VGNC Symbol;Acc:VGNC:73560]	523.092	335.219	645.63	204.535	438.094	420.1	1261.89	672.979	9.03096	8.38902	9.33459	7.6763	8.77514	8.71463	10.3014	9.39445
ENSMMUG00000020976	0.72444	0.040262	SSBP3	SSBP3	single stranded DNA binding protein 3	single stranded DNA binding protein 3 [Source:VGNC Symbol;Acc:VGNC:77926]	16.7944	27.039	6.33912	17.4284	29.5047	40.8872	22.4359	29.5495	4.07106	4.75768	2.66732	4.12448	4.88353	5.35405	4.4886	4.88571
ENSMMUG00000014263	-0.472864	0.0403343	GPR137B	GPR137B	G protein-coupled receptor 137B	G protein-coupled receptor 137B [Source:VGNC Symbol;Acc:VGNC:72930]	235.738	162.84	201.571	131.834	233.983	175.2	308.57	245.742	7.88112	7.34743	7.65524	7.04272	7.87034	7.45297	8.26952	7.94108
ENSMMUG00000040423	-0.508529	0.0403343	PKIB	PKIB	cAMP-dependent protein kinase inhibitor beta	cAMP-dependent protein kinase inhibitor beta [Source:VGNC Symbol;Acc:VGNC:83443]	76.5455	58.8068	136.067	77.183	166.386	136.114	137.661	94.189	6.2585	5.87824	7.08832	6.27046	7.37851	7.08881	7.10512	6.55769
ENSMMUG00000008604	-0.462268	0.0407	EVI2A	EVI2A	ecotropic viral integration site 2A		126.097	89.5237	110.839	76.934	110.459	88.0239	146.037	103.423	6.97854	6.48441	6.79249	6.2658	6.78755	6.46004	7.19032	6.6926
ENSMMUG00000009800	-0.481483	0.0407	SGPL1	SGPL1	sphingosine-1-phosphate lyase 1	sphingosine-1-phosphate lyase 1 [Source:VGNC Symbol;Acc:VGNC:77196]	397.58	323.417	612.782	414.797	421.287	283.138	460.749	327.507	8.63515	8.33731	9.25926	8.69631	8.7187	8.14543	8.84788	8.35544
ENSMMUG00000008157	-0.941315	0.0408025	IGSF3	IGSF3	immunoglobulin superfamily member 3	immunoglobulin superfamily member 3 [Source:VGNC Symbol;Acc:VGNC:73699]	26.717	14.3076	48.4719	12.5111	19.3029	10.8044	36.2427	33.2432	4.74041	3.84006	5.59947	3.64668	4.27174	3.43533	5.18015	5.05557
ENSMMUG00000002241	-0.465986	0.0416082	RDX	RDX	radixin	radixin [Source:VGNC Symbol;Acc:VGNC:76888]	220.269	150.271	257.727	173.475	214.24	162.066	192.685	152.504	7.78321	7.23155	8.00977	7.4387	7.74317	7.34055	7.5902	7.25283
ENSMMUG00000003915	0.865188	0.0416082	RUVBL2	RUVBL2	RuvB like AAA ATPase 2	RuvB like AAA ATPase 2 [Source:VGNC Symbol;Acc:VGNC:76950]	40.6147	97.688	32.464	99.9022	30.1653	42.8997	38.2223	38.7837	5.34441	6.61031	5.02136	6.64264	4.91546	5.42335	5.25685	5.27788
ENSMMUG00000005209	0.615033	0.0416082	CHORDC1	CHORDC1	cysteine and histidine rich domain containing 1	cysteine and histidine rich domain containing 1 [Source:VGNC Symbol;Acc:VGNC:100912]	88.1013	139.479	80.0395	183.185	107.303	126.687	83.348	107.229	6.46131	7.12404	6.32288	7.51726	6.74573	6.98527	6.38131	6.74473
ENSMMUG00000015001	-0.534551	0.0416082	LIMK2	RNF185	ring finger protein 185	LIM domain kinase 2 [Source:VGNC Symbol;Acc:VGNC:74270]	184.862	130.466	249.979	138.494	120.221	108.256	227.862	147.971	7.53041	7.02768	7.96574	7.11382	6.9097	6.75848	7.8321	7.2093
ENSMMUG00000015059	0.753825	0.0416082	RPL24	RPL24	ribosomal protein L24	ribosomal protein L24 [Source:NCBI gene (formerly Entrezgene);Acc:702381]	13.9594	26.3923	18.6332	46.7455	19.89	29.9769	11.6748	12.704	3.80454	4.72278	4.22084	5.54717	4.31494	4.90642	3.54698	3.66873
ENSMMUG00000010256	-1.53163	0.0419438	EGR2	EGR2	early growth response 2	early growth response 2 [Source:VGNC Symbol;Acc:VGNC:72174]	10.0458	4.89046	9.60473	7.59381	6.89912	0.847402	6.95413	1.17526	3.33044	2.29391	3.26575	2.92736	2.78921	-0.216285	2.80064	0.249313
ENSMMUG00000014255	-0.652084	0.0422391	TLR8	TLR8	toll like receptor 8	toll like receptor 8 [Source:VGNC Symbol;Acc:VGNC:78391]	152.505	86.4925	218.86	110.235	171.597	95.015	121.875	127.096	7.25284	6.43473	7.77395	6.78461	7.423	6.57029	6.92942	6.98993
ENSMMUG00000014518	-0.480843	0.0422391	OSGIN2	OSGIN2	oxidative stress induced growth inhibitor family member 2	oxidative stress induced growth inhibitor family member 2 [Source:VGNC Symbol;Acc:VGNC:75597]	257.216	190.566	333.861	202.356	229.873	180.285	301.87	226.042	8.00691	7.57425	8.38316	7.66085	7.84478	7.49424	8.23785	7.82054
ENSMMUG00000017200	0.704006	0.0422391	SALL1	SALL1	spalt like transcription factor 1	spalt like transcription factor 1 [Source:VGNC Symbol;Acc:VGNC:76966]	13.3123	19.0364	15.6237	37.5334	14.3854	18.0073	15.0757	24.2888	3.73613	4.2517	3.9669	5.23062	3.84787	4.17158	3.91544	4.60301
ENSMMUG00000017929	-0.635031	0.0422391	DNPEP	DNPEP	aspartyl aminopeptidase	aspartyl aminopeptidase [Source:VGNC Symbol;Acc:VGNC:71961]	95.7743	53.108	236.789	106.936	68.4774	61.9663	78.2212	60.4981	6.58177	5.73122	7.88754	6.74078	6.09784	5.95372	6.28974	5.91914
ENSMMUG00000020535	1.15749	0.0422391	PLCB2	PLCB2	phospholipase C beta 2	phospholipase C beta 2 [Source:VGNC Symbol;Acc:VGNC:76164]	19.537	34.9607	2.81739	18.4243	12.1836	16.7362	4.21308	7.83509	4.28912	5.12822	1.50119	4.20459	3.60845	4.06605	2.07945	2.97241
ENSMMUG00000064170	1.66164	0.0422391	BMP2	BMP2	bone morphogenetic protein 2	bone morphotic protein 2 [Source:VGNC Symbol;Acc:VGNC:70261]	3.51296	5.77964	2.17707	15.8723	0.733949	4.97849	1.42128	2.12667	1.81817	2.53431	1.13123	3.98966	-0.420191	2.31958	0.520707	1.09764
ENSMMUG00000010314	-0.539357	0.0426262	HERC6	HERC6	HECT and RLD domain containing E3 ubiquitin protein ligase family member 6	HECT and RLD domain containing E3 ubiquitin protein ligase family member 6 [Source:VGNC Symbol;Acc:VGNC:73238]	107.423	62.606	210.344	119.385	72.5142	61.3308	115.885	93.8532	6.74733	5.96854	7.7167	6.89964	6.18046	5.93885	6.85672	6.55254
ENSMMUG00000007390	2.88478	0.0431751	IL20RB	IL20RB	interleukin 20 receptor subunit beta	interleukin 20 receptor subunit beta [Source:VGNC Symbol;Acc:VGNC:73725]	0.246523	1.85918	0.192095	3.11222	0.0733949	0.635552	0.10152	0.167895	-1.94397	0.905012	-2.28299	1.64413	-3.52663	-0.623868	-3.12159	-2.46377
ENSMMUG00000012645	1.14291	0.0436529	RHOF	RHOF	ras homolog family member F, filopodia associated	ras homolog family member F, filopodia associated [Source:VGNC Symbol;Acc:VGNC:76739]	2.98909	9.57884	4.16205	8.77646	2.20185	3.17776	1.57356	3.46983	1.58615	3.26186	2.06192	3.13584	1.14745	1.67407	0.666246	1.80041
ENSMMUG00000017477	-0.470434	0.0436529	GAB2	GAB2	GRB2 associated binding protein 2	GRB2 associated binding protein 2 [Source:VGNC Symbol;Acc:VGNC:72721]	164.431	136.933	245.561	161.835	173.506	117.789	177.863	129.335	7.36146	7.09747	7.94002	7.3385	7.43895	6.88022	7.47473	7.01512
ENSMMUG00000014519	-0.599602	0.0438388	NBN	NBN	nibrin	nibrin [Source:VGNC Symbol;Acc:VGNC:75134]	195.524	127.597	362.611	162.831	137.322	120.013	183.853	136.666	7.6113	6.9956	8.50233	7.34735	7.10156	6.90721	7.52251	7.09466
ENSMMUG00000000750	-0.474499	0.0444353	RFFL	RFFL	ring finger and FYVE like domain containing E3 ubiquitin protein ligase	ring finger and FYVE like domain containing E3 ubiquitin protein ligase [Source:HGNC Symbol;Acc:HGNC:24821]	86.1599	63.9802	74.981	57.576	63.7802	48.7256	124.565	77.0637	6.42917	5.99985	6.22871	5.84773	5.99534	5.60701	6.96091	6.26823
ENSMMUG00000009156	-0.475667	0.0444353	LIMS1	LIMS1	LIM zinc finger domain containing 1	LIM zinc finger domain containing 1 [Source:VGNC Symbol;Acc:VGNC:74271]	637.016	472.435	493.107	323.982	678.095	461.622	343.747	277.138	9.31522	8.88401	8.9458	8.33983	9.40537	8.85061	8.42526	8.11453
ENSMMUG00000012442	-0.545038	0.0444353	DDX58	DDX58	DExD/H-box helicase 58	DExD/H-box helicase 58 [Source:VGNC Symbol;Acc:VGNC:71672]	228.589	140.085	551.44	293.482	115.377	93.8498	154.361	129.335	7.83669	7.1303	9.10709	8.1972	6.85038	6.55249	7.27029	7.01512
ENSMMUG00000016040	-0.75923	0.0444353	RND3	RND3	Rho family GTPase 3	Rho family GTPase 3 [Source:VGNC Symbol;Acc:VGNC:76883]	405.469	266.793	714.976	293.233	206.46	214.922	759.675	334.391	8.6635	8.05965	9.48178	8.19597	7.68981	7.74776	9.56926	8.38545
ENSMMUG00000039317	-0.682618	0.0444353	CREB5	CREB5	cAMP responsive element binding protein 5	cAMP responsive element binding protein 5 [Source:VGNC Symbol;Acc:VGNC:81295]	27.4565	16.8943	22.6031	12.4489	15.1193	7.30885	26.3952	22.8897	4.77978	4.07961	4.4993	3.63949	3.9196	2.87228	4.72294	4.51747
ENSMMUG00000054310	-1.19954	0.0444353	KCNG3	KCNG3	potassium voltage-gated channel modifier subfamily G member 3	potassium voltage-gated channel modifier subfamily G member 3 [Source:VGNC Symbol;Acc:VGNC:106175]	9.49115	4.60754	12.6782	2.801	3.00919	1.37703	6.19273	4.42123	3.24861	2.20818	3.66581	1.49281	1.59577	0.475506	2.63369	2.14881
ENSMMUG00000046251	1.25179	0.0451404	GPRASP1	GPRASP1	G protein-coupled receptor associated sorting protein 1	G protein-coupled receptor associated sorting protein 1 [Source:HGNC Symbol;Acc:HGNC:24834]	3.29725	8.44716	3.13755	15.8101	2.9358	4.76664	2.74104	3.91755	1.7271	3.08075	1.65577	3.98399	1.56031	2.25702	1.46175	1.97487
ENSMMUG00000002100	-0.633727	0.0451573	MITF	MITF	melanocyte inducing transcription factor	melanocyte inducing transcription factor [Source:VGNC Symbol;Acc:VGNC:74874]	59.4429	37.9112	79.207	38.3425	29.358	17.2658	24.2125	23.2255	5.89376	5.24506	6.3078	5.26138	4.87634	4.11096	4.59848	4.53847
ENSMMUG00000003875	-0.482598	0.0470893	TAPBP	TAPBP	TAP binding protein	TAP binding protein [Source:VGNC Symbol;Acc:VGNC:78098]	659.018	456.834	601.961	393.696	454.388	310.361	527.397	446.824	9.3642	8.83557	9.23356	8.62099	8.82782	8.27787	9.04278	8.80361
ENSMMUG00000006265	1.65323	0.0472034	NES	NES	nestin	nestin [Source:VGNC Symbol;Acc:VGNC:75315]	10.847	25.3819	2.30514	34.7324	2.42203	6.99107	6.80185	8.56264	3.44101	4.66649	1.2132	5.11876	1.28416	2.80827	2.76876	3.10031
ENSMMUG00000000946	-0.590167	0.0475331	CPM	CPM	carboxypeptidase M	carboxypeptidase M [Source:VGNC Symbol;Acc:VGNC:71461]	1857.18	1151.08	2291.24	1086.91	548.04	418.299	1312.96	1138.38	10.8589	10.1688	11.1619	10.086	9.09817	8.70844	10.3586	10.1528
ENSMMUG00000007206	0.983624	0.0475331	C3H7orf50	ZFAND2A	zinc finger AN1-type containing 2A	chromosome 3 C7orf50 homolog [Source:VGNC Symbol;Acc:VGNC:70609]	101.075	258.79	105.78	426.996	123.157	184.946	118.169	115.68	6.65947	8.01571	6.72511	8.73813	6.94451	7.53106	6.88488	6.85416
ENSMMUG00000010194	-1.07802	0.0475331	A4GALT	A4GALT	alpha 1,4-galactosyltransferase	alpha 1,4-galactosyltransferase [Source:VGNC Symbol;Acc:VGNC:84538]	5.91656	2.91003	7.36363	1.61835	9.10097	6.56737	16.7508	9.40211	2.56802	1.54765	2.88304	0.706403	3.18814	2.71825	4.06731	3.23504
ENSMMUG00000012716	-0.634144	0.0480323	NID1	NID1	nidogen 1	nidogen 1 [Source:VGNC Symbol;Acc:VGNC:75349]	14.9455	12.9335	28.8782	16.4325	37.7984	25.1043	22.9943	12.0325	3.90293	3.69453	4.85258	4.03966	5.24076	4.65063	4.52404	3.59046
ENSMMUG00000010393	1.31396	0.0480568	CDH3	CDH3	cadherin 3	cadherin 3 [Source:VGNC Symbol;Acc:VGNC:70971]	0.154077	0.889175	4.48221	12.9468	13.3579	20.3377	0.05076	0.167895	-2.57816	-0.147918	2.16851	3.69602	3.74106	4.34703	-3.9627	-2.46377
ENSMMUG00000017206	-0.463923	0.0480568	SHOC2	SHOC2	SHOC2 leucine rich repeat scaffold protein	SHOC2 leucine rich repeat scaffold protein [Source:VGNC Symbol;Acc:VGNC:81569]	73.8029	60.4235	99.9533	67.3484	79.0463	53.1745	90.1498	66.8221	6.20587	5.91736	6.64337	6.07386	6.30487	5.73303	6.49447	6.06254
ENSMMUG00000037644	-0.554748	0.0480568	CPD	CPD	carboxypeptidase D	carboxypeptidase D [Source:VGNC Symbol;Acc:VGNC:99139]	277.123	221.93	385.278	230.429	252.552	131.136	486.484	417.61	8.11445	7.79405	8.58981	7.84826	7.98051	7.03506	8.92629	8.70606
ENSMMUG00000006070	-0.618479	0.0482424	HELZ2	HELZ2	helicase with zinc finger 2	helicase with zinc finger 2 [Source:VGNC Symbol;Acc:VGNC:73258]	201.533	107.105	414.604	195.447	80.4408	69.3811	129.54	109.635	7.65497	6.74306	8.69564	7.61073	6.3301	6.11675	7.0174	6.77675
ENSMMUG00000003468	1.18609	0.0484098	GADD45B	GADD45B	growth arrest and DNA damage inducible beta	growth arrest and DNA damage inducible beta [Source:VGNC Symbol;Acc:VGNC:72864]	3.48214	17.5006	12.9984	29.0681	7.55967	17.5836	4.66992	4.25334	1.80551	4.13043	3.70175	4.86203	2.92087	4.13726	2.22753	2.09313
ENSMMUG00000012742	0.995316	0.0484098	SLC6A8	SLC6A8	solute carrier family 6 member 8	solute carrier family 6 member 8 [Source:VGNC Symbol;Acc:VGNC:77624]	16.7636	48.7834	21.5146	78.4902	14.5322	19.1725	23.0451	24.0649	4.06841	5.60871	4.42814	6.29469	3.86251	4.26197	4.52722	4.58966
ENSMMUG00000042613	1.00747	0.0484098	KLHL21	KLHL21	kelch like family member 21	kelch like family member 21 [Source:VGNC Symbol;Acc:VGNC:106399]	6.65613	22.391	9.28458	26.2671	6.75233	8.26217	8.37541	10.5774	2.73758	4.48571	3.21691	4.71592	2.75824	3.04886	3.06846	3.40473
ENSMMUG00000049727	1.21868	0.0486279	DUSP4	DUSP4	dual specificity phosphatase 4	dual specificity phosphatase 4 [Source:VGNC Symbol;Acc:VGNC:104448]	9.61441	13.5397	0.83241	5.35302	8.07344	12.817	2.94408	9.06632	3.2672	3.76055	-0.241633	2.42395	3.01557	3.68149	1.56436	3.18264
ENSMMUG00000012320	-0.557708	0.0495541	SNX15	SNX15	sorting nexin 15	sorting nexin 15 [Source:VGNC Symbol;Acc:VGNC:107646]	21.7557	16.1264	32.3359	20.1049	24.7341	16.1006	25.1262	17.7409	4.44421	4.01255	5.01566	4.33044	4.62921	4.01024	4.65189	4.15009
ENSMMUG00000020744	-0.51949	0.0495541	MTA3	MTA3	metastasis associated 1 family member 3	metastasis associated 1 family member 3 [Source:VGNC Symbol;Acc:VGNC:74814]	46.3772	32.9399	49.4324	30.1885	28.991	24.4687	44.1612	28.9898	5.53576	5.04235	5.62777	4.91657	4.8582	4.61366	5.46515	4.85814
