# Supplementary material for: P2Y6 receptor-mediated signaling amplifies TLR-induced pro-inflammatory responses in microglia
Source: Front Immunol. 2022 Sep 20;13:967951. doi: 10.3389/fimmu.2022.967951 (PMC9531012; doi:10.3389/fimmu.2022.967951)
Supplement: Supplementary file 3 [file Table_7.xlsx]

## Sheet: Blad1
Gene	Biological process
IL12B	Immune response	Regulation of immune system process	Biological process involved in interspecies interaction between organisms	Cell activation	Defense response	Regulation of immune response	Regulation of cell activation	Programmed cell death	Response to cytokine	Positive regulation of multicellular organismal process
IL6	Immune response	Regulation of immune system process	Biological process involved in interspecies interaction between organisms	Cell activation	Defense response	Regulation of immune response	Regulation of cell activation	Programmed cell death	Response to cytokine	Positive regulation of multicellular organismal process
RIPK2	Immune response	Regulation of immune system process	Biological process involved in interspecies interaction between organisms	Cell activation	Defense response	Regulation of immune response	Regulation of cell activation	Programmed cell death	Response to cytokine	Positive regulation of multicellular organismal process
IL7R	Immune response	Regulation of immune system process	Biological process involved in interspecies interaction between organisms	Cell activation	Defense response	Regulation of immune response	Regulation of cell activation	Programmed cell death	Response to cytokine	Positive regulation of multicellular organismal process
IRF1	Immune response	Regulation of immune system process	Biological process involved in interspecies interaction between organisms	Cell activation	Defense response	Regulation of immune response	Regulation of cell activation	Programmed cell death	Response to cytokine	Positive regulation of multicellular organismal process
CCL5	Immune response	Regulation of immune system process	Biological process involved in interspecies interaction between organisms	Cell activation	Defense response	Regulation of immune response	Regulation of cell activation	Programmed cell death	Response to cytokine
TNFAIP3	Immune response	Regulation of immune system process	Biological process involved in interspecies interaction between organisms	Cell activation	Defense response	Regulation of immune response	Regulation of cell activation	Programmed cell death	Response to cytokine
IDO1	Immune response	Regulation of immune system process	Biological process involved in interspecies interaction between organisms	Cell activation	Defense response	Regulation of immune response	Regulation of cell activation	Programmed cell death		Positive regulation of multicellular organismal process
SLAMF1	Immune response	Regulation of immune system process	Biological process involved in interspecies interaction between organisms	Cell activation	Defense response	Regulation of immune response	Regulation of cell activation			Positive regulation of multicellular organismal process
RASGRP1	Immune response	Regulation of immune system process	Biological process involved in interspecies interaction between organisms	Cell activation	Defense response	Regulation of immune response	Regulation of cell activation			Positive regulation of multicellular organismal process
CD55	Immune response	Regulation of immune system process	Biological process involved in interspecies interaction between organisms	Cell activation	Defense response	Regulation of immune response	Regulation of cell activation			Positive regulation of multicellular organismal process
TLR2	Immune response	Regulation of immune system process	Biological process involved in interspecies interaction between organisms	Cell activation	Defense response	Regulation of immune response		Programmed cell death	Response to cytokine	Positive regulation of multicellular organismal process
SLC11A1	Immune response	Regulation of immune system process	Biological process involved in interspecies interaction between organisms	Cell activation	Defense response	Regulation of immune response			Response to cytokine	Positive regulation of multicellular organismal process
CLEC4E	Immune response	Regulation of immune system process	Biological process involved in interspecies interaction between organisms	Cell activation	Defense response	Regulation of immune response				Positive regulation of multicellular organismal process
IL1A	Immune response	Regulation of immune system process	Biological process involved in interspecies interaction between organisms	Cell activation	Defense response		Regulation of cell activation	Programmed cell death	Response to cytokine	Positive regulation of multicellular organismal process
PRDM1	Immune response	Regulation of immune system process	Biological process involved in interspecies interaction between organisms	Cell activation	Defense response		Regulation of cell activation
EDN1	Immune response	Regulation of immune system process	Biological process involved in interspecies interaction between organisms	Cell activation	Defense response			Programmed cell death	Response to cytokine	Positive regulation of multicellular organismal process
PTGER4	Immune response	Regulation of immune system process	Biological process involved in interspecies interaction between organisms	Cell activation	Defense response					Positive regulation of multicellular organismal process
CD274	Immune response	Regulation of immune system process	Biological process involved in interspecies interaction between organisms	Cell activation		Regulation of immune response	Regulation of cell activation	Programmed cell death	Response to cytokine	Positive regulation of multicellular organismal process
HSPD1	Immune response	Regulation of immune system process	Biological process involved in interspecies interaction between organisms	Cell activation		Regulation of immune response	Regulation of cell activation	Programmed cell death		Positive regulation of multicellular organismal process
PELI1	Immune response	Regulation of immune system process	Biological process involved in interspecies interaction between organisms	Cell activation		Regulation of immune response	Regulation of cell activation	Programmed cell death		Positive regulation of multicellular organismal process
CD80	Immune response	Regulation of immune system process	Biological process involved in interspecies interaction between organisms	Cell activation		Regulation of immune response	Regulation of cell activation			Positive regulation of multicellular organismal process
PDCD1LG2	Immune response	Regulation of immune system process	Biological process involved in interspecies interaction between organisms	Cell activation			Regulation of cell activation
NFE2L2	Immune response	Regulation of immune system process	Biological process involved in interspecies interaction between organisms		Defense response	Regulation of immune response		Programmed cell death	Response to cytokine	Positive regulation of multicellular organismal process
ZBP1	Immune response	Regulation of immune system process	Biological process involved in interspecies interaction between organisms		Defense response	Regulation of immune response		Programmed cell death	Response to cytokine
BIRC3	Immune response	Regulation of immune system process	Biological process involved in interspecies interaction between organisms		Defense response	Regulation of immune response		Programmed cell death	Response to cytokine
HSP90AA1	Immune response	Regulation of immune system process	Biological process involved in interspecies interaction between organisms		Defense response	Regulation of immune response		Programmed cell death		Positive regulation of multicellular organismal process
NCF1	Immune response	Regulation of immune system process	Biological process involved in interspecies interaction between organisms		Defense response	Regulation of immune response		Programmed cell death
MMP12	Immune response	Regulation of immune system process	Biological process involved in interspecies interaction between organisms		Defense response	Regulation of immune response			Response to cytokine	Positive regulation of multicellular organismal process
DDX58	Immune response	Regulation of immune system process	Biological process involved in interspecies interaction between organisms		Defense response	Regulation of immune response			Response to cytokine	Positive regulation of multicellular organismal process
ISG15	Immune response	Regulation of immune system process	Biological process involved in interspecies interaction between organisms		Defense response	Regulation of immune response			Response to cytokine	Positive regulation of multicellular organismal process
OAS1	Immune response	Regulation of immune system process	Biological process involved in interspecies interaction between organisms		Defense response	Regulation of immune response			Response to cytokine	Positive regulation of multicellular organismal process
RNF185	Immune response	Regulation of immune system process	Biological process involved in interspecies interaction between organisms		Defense response	Regulation of immune response			Response to cytokine
IRAK2	Immune response	Regulation of immune system process	Biological process involved in interspecies interaction between organisms		Defense response	Regulation of immune response			Response to cytokine
TLR8	Immune response	Regulation of immune system process	Biological process involved in interspecies interaction between organisms		Defense response	Regulation of immune response				Positive regulation of multicellular organismal process
DHX58	Immune response	Regulation of immune system process	Biological process involved in interspecies interaction between organisms		Defense response	Regulation of immune response				Positive regulation of multicellular organismal process
CLEC6A	Immune response	Regulation of immune system process	Biological process involved in interspecies interaction between organisms		Defense response	Regulation of immune response				Positive regulation of multicellular organismal process
LGR4	Immune response	Regulation of immune system process	Biological process involved in interspecies interaction between organisms		Defense response	Regulation of immune response				Positive regulation of multicellular organismal process
C1QB	Immune response	Regulation of immune system process	Biological process involved in interspecies interaction between organisms		Defense response	Regulation of immune response
HSPA1A	Immune response	Regulation of immune system process	Biological process involved in interspecies interaction between organisms			Regulation of immune response		Programmed cell death	Response to cytokine	Positive regulation of multicellular organismal process
SCIMP	Immune response	Regulation of immune system process	Biological process involved in interspecies interaction between organisms			Regulation of immune response				Positive regulation of multicellular organismal process
PDE4B	Immune response	Regulation of immune system process	Biological process involved in interspecies interaction between organisms			Regulation of immune response				Positive regulation of multicellular organismal process
CSF3	Immune response	Regulation of immune system process	Biological process involved in interspecies interaction between organisms						Response to cytokine
ADA	Immune response	Regulation of immune system process		Cell activation	Defense response	Regulation of immune response	Regulation of cell activation	Programmed cell death		Positive regulation of multicellular organismal process
HMOX1	Immune response	Regulation of immune system process		Cell activation	Defense response	Regulation of immune response	Regulation of cell activation	Programmed cell death		Positive regulation of multicellular organismal process
LILRB4	Immune response	Regulation of immune system process		Cell activation	Defense response	Regulation of immune response	Regulation of cell activation		Response to cytokine	Positive regulation of multicellular organismal process
IL20RB	Immune response	Regulation of immune system process		Cell activation	Defense response	Regulation of immune response	Regulation of cell activation		Response to cytokine	Positive regulation of multicellular organismal process
NFKBIZ	Immune response	Regulation of immune system process		Cell activation	Defense response	Regulation of immune response	Regulation of cell activation			Positive regulation of multicellular organismal process
IL2RA	Immune response	Regulation of immune system process		Cell activation	Defense response		Regulation of cell activation	Programmed cell death	Response to cytokine	Positive regulation of multicellular organismal process
CTSC	Immune response	Regulation of immune system process		Cell activation	Defense response		Regulation of cell activation	Programmed cell death
CD38	Immune response	Regulation of immune system process		Cell activation		Regulation of immune response	Regulation of cell activation	Programmed cell death	Response to cytokine	Positive regulation of multicellular organismal process
TNFRSF21	Immune response	Regulation of immune system process		Cell activation		Regulation of immune response	Regulation of cell activation	Programmed cell death	Response to cytokine
TNFSF13B	Immune response	Regulation of immune system process		Cell activation		Regulation of immune response	Regulation of cell activation		Response to cytokine
NR4A3	Immune response	Regulation of immune system process		Cell activation		Regulation of immune response	Regulation of cell activation			Positive regulation of multicellular organismal process
IL4I1	Immune response	Regulation of immune system process		Cell activation		Regulation of immune response	Regulation of cell activation			Positive regulation of multicellular organismal process
HLX	Immune response	Regulation of immune system process		Cell activation		Regulation of immune response	Regulation of cell activation			Positive regulation of multicellular organismal process
CD22	Immune response	Regulation of immune system process		Cell activation		Regulation of immune response	Regulation of cell activation
FCRL3	Immune response	Regulation of immune system process		Cell activation		Regulation of immune response	Regulation of cell activation
GAB2	Immune response	Regulation of immune system process		Cell activation		Regulation of immune response	Regulation of cell activation
SAMSN1	Immune response	Regulation of immune system process		Cell activation		Regulation of immune response	Regulation of cell activation
TNFSF14	Immune response	Regulation of immune system process		Cell activation			Regulation of cell activation	Programmed cell death
EBI3	Immune response	Regulation of immune system process		Cell activation			Regulation of cell activation		Response to cytokine	Positive regulation of multicellular organismal process
PAG1	Immune response	Regulation of immune system process		Cell activation			Regulation of cell activation
C3AR1	Immune response	Regulation of immune system process			Defense response	Regulation of immune response				Positive regulation of multicellular organismal process
CTSH	Immune response	Regulation of immune system process				Regulation of immune response		Programmed cell death		Positive regulation of multicellular organismal process
MAP2K6	Immune response	Regulation of immune system process				Regulation of immune response		Programmed cell death
MYO1G	Immune response	Regulation of immune system process				Regulation of immune response
TAPBP	Immune response	Regulation of immune system process				Regulation of immune response
CLEC4A	Immune response		Biological process involved in interspecies interaction between organisms	Cell activation	Defense response
ITGB8	Immune response		Biological process involved in interspecies interaction between organisms	Cell activation						Positive regulation of multicellular organismal process
CASP4	Immune response		Biological process involved in interspecies interaction between organisms		Defense response			Programmed cell death	Response to cytokine
IFIT3	Immune response		Biological process involved in interspecies interaction between organisms		Defense response			Programmed cell death	Response to cytokine
DAPK1	Immune response		Biological process involved in interspecies interaction between organisms		Defense response			Programmed cell death	Response to cytokine
IFIT2	Immune response		Biological process involved in interspecies interaction between organisms		Defense response			Programmed cell death	Response to cytokine
IFI27	Immune response		Biological process involved in interspecies interaction between organisms		Defense response			Programmed cell death	Response to cytokine
MX1	Immune response		Biological process involved in interspecies interaction between organisms		Defense response			Programmed cell death	Response to cytokine
TNFRSF11A	Immune response		Biological process involved in interspecies interaction between organisms		Defense response				Response to cytokine	Positive regulation of multicellular organismal process
IL1RAP	Immune response		Biological process involved in interspecies interaction between organisms		Defense response				Response to cytokine	Positive regulation of multicellular organismal process
CLDN1	Immune response		Biological process involved in interspecies interaction between organisms		Defense response				Response to cytokine
PPBP	Immune response		Biological process involved in interspecies interaction between organisms		Defense response				Response to cytokine
CXCL16	Immune response		Biological process involved in interspecies interaction between organisms		Defense response				Response to cytokine
CH25H	Immune response		Biological process involved in interspecies interaction between organisms		Defense response				Response to cytokine
SIGLEC10	Immune response		Biological process involved in interspecies interaction between organisms		Defense response
TREM1	Immune response		Biological process involved in interspecies interaction between organisms		Defense response
MID2	Immune response		Biological process involved in interspecies interaction between organisms		Defense response
IFIT5	Immune response		Biological process involved in interspecies interaction between organisms		Defense response
RNF19B	Immune response		Biological process involved in interspecies interaction between organisms		Defense response
SUCNR1	Immune response			Cell activation	Defense response
NBN	Immune response			Cell activation				Programmed cell death
CXCR5	Immune response			Cell activation					Response to cytokine
SEMA4D	Immune response							Programmed cell death		Positive regulation of multicellular organismal process
GPR65	Immune response							Programmed cell death
MARCHF1	Immune response
IGF1		Regulation of immune system process		Cell activation	Defense response		Regulation of cell activation	Programmed cell death		Positive regulation of multicellular organismal process
ADORA2A		Regulation of immune system process		Cell activation	Defense response		Regulation of cell activation	Programmed cell death		Positive regulation of multicellular organismal process
SHH		Regulation of immune system process		Cell activation			Regulation of cell activation	Programmed cell death		Positive regulation of multicellular organismal process
MAPK8IP1		Regulation of immune system process		Cell activation			Regulation of cell activation	Programmed cell death
IL15RA		Regulation of immune system process		Cell activation			Regulation of cell activation		Response to cytokine	Positive regulation of multicellular organismal process
HSPH1		Regulation of immune system process		Cell activation			Regulation of cell activation
MAP3K8		Regulation of immune system process		Cell activation			Regulation of cell activation
GPR137B		Regulation of immune system process		Cell activation			Regulation of cell activation
DNAJB9		Regulation of immune system process		Cell activation
TNFAIP6		Regulation of immune system process			Defense response
MITF		Regulation of immune system process						Programmed cell death
TMEM176B		Regulation of immune system process
EMILIN2			Biological process involved in interspecies interaction between organisms	Cell activation	Defense response		Regulation of cell activation	Programmed cell death		Positive regulation of multicellular organismal process
HSPB1			Biological process involved in interspecies interaction between organisms	Cell activation				Programmed cell death		Positive regulation of multicellular organismal process
NFKB1			Biological process involved in interspecies interaction between organisms		Defense response			Programmed cell death	Response to cytokine
BMP2			Biological process involved in interspecies interaction between organisms		Defense response			Programmed cell death		Positive regulation of multicellular organismal process
ADM			Biological process involved in interspecies interaction between organisms		Defense response			Programmed cell death		Positive regulation of multicellular organismal process
SIGLEC1			Biological process involved in interspecies interaction between organisms		Defense response
MOV10			Biological process involved in interspecies interaction between organisms		Defense response
SOD2			Biological process involved in interspecies interaction between organisms					Programmed cell death
KMO			Biological process involved in interspecies interaction between organisms						Response to cytokine
HSPA8			Biological process involved in interspecies interaction between organisms
HERC6			Biological process involved in interspecies interaction between organisms
CMPK2			Biological process involved in interspecies interaction between organisms
GJB2			Biological process involved in interspecies interaction between organisms
ANPEP			Biological process involved in interspecies interaction between organisms
CD44				Cell activation	Defense response			Programmed cell death	Response to cytokine
PDPN				Cell activation			Regulation of cell activation	Programmed cell death		Positive regulation of multicellular organismal process
PDGFB				Cell activation			Regulation of cell activation		Response to cytokine	Positive regulation of multicellular organismal process
C1QTNF1				Cell activation			Regulation of cell activation			Positive regulation of multicellular organismal process
LMO4				Cell activation			Regulation of cell activation
CASP5					Defense response			Programmed cell death
CASP12					Defense response			Programmed cell death
AOAH					Defense response
LGALS3BP					Defense response
TMIGD3					Defense response
HSPA5								Programmed cell death	Response to cytokine
RFFL								Programmed cell death	Response to cytokine
XAF1								Programmed cell death	Response to cytokine
G0S2								Programmed cell death		Positive regulation of multicellular organismal process
BTG1								Programmed cell death		Positive regulation of multicellular organismal process
GADD45B								Programmed cell death
IER3								Programmed cell death
LRP5								Programmed cell death
HIP1								Programmed cell death
TNFAIP8L3								Programmed cell death
NES								Programmed cell death
ATF5								Programmed cell death
CRYAB								Programmed cell death
BAG3								Programmed cell death
MLLT11								Programmed cell death
RNF144B								Programmed cell death
TNFRSF10D								Programmed cell death
SIK1								Programmed cell death
STK17B								Programmed cell death
SGPL1								Programmed cell death
NR3C1								Programmed cell death
EPB41L3								Programmed cell death
DRAM1								Programmed cell death
PPP2R2B								Programmed cell death
LIMS1									Response to cytokine
SNX10									Response to cytokine
TANK									Response to cytokine
CACYBP									Response to cytokine
CCND1										Positive regulation of multicellular organismal process
EGR2										Positive regulation of multicellular organismal process
AGRN										Positive regulation of multicellular organismal process
