# Supplementary material for: P2Y6 receptor-mediated signaling amplifies TLR-induced pro-inflammatory responses in microglia
Source: Front Immunol. 2022 Sep 20;13:967951. doi: 10.3389/fimmu.2022.967951 (PMC9531012; doi:10.3389/fimmu.2022.967951)
Supplement: Supplementary file 4 [file Table_8.xlsx]

## Sheet: Blad1
Gene	Transcription factor target
ISG15	TGGAAA NFAT Q4 01	ISRE 01	STTTCRNTTT IRF Q6	ICSBP Q6	IRF1 01		IRF7 01
EGR2	TGGAAA NFAT Q4 01	ISRE 01			IRF1 01			AACTTT unknown
CCL5	TGGAAA NFAT Q4 01				IRF1 01	NFKAPPAB 01
MITF	TGGAAA NFAT Q4 01				IRF1 01			AACTTT unknown	WGTTNNNNNAAA unknown	CTTTGA LEF1 Q2
LMO4	TGGAAA NFAT Q4 01				IRF1 01				WGTTNNNNNAAA unknown
IL6	TGGAAA NFAT Q4 01				IRF1 01
MAP3K8	TGGAAA NFAT Q4 01					NFKAPPAB 01	IRF7 01
NFKB2	TGGAAA NFAT Q4 01					NFKAPPAB 01		AACTTT unknown
CXCR5	TGGAAA NFAT Q4 01					NFKAPPAB 01				CTTTGA LEF1 Q2
NR4A3	TGGAAA NFAT Q4 01						IRF7 01	AACTTT unknown	WGTTNNNNNAAA unknown	CTTTGA LEF1 Q2
CREB5	TGGAAA NFAT Q4 01							AACTTT unknown	WGTTNNNNNAAA unknown	CTTTGA LEF1 Q2
PRDM1	TGGAAA NFAT Q4 01							AACTTT unknown	WGTTNNNNNAAA unknown	CTTTGA LEF1 Q2
CISH	TGGAAA NFAT Q4 01							AACTTT unknown	WGTTNNNNNAAA unknown	CTTTGA LEF1 Q2
PDGFB	TGGAAA NFAT Q4 01							AACTTT unknown	WGTTNNNNNAAA unknown
H1-0	TGGAAA NFAT Q4 01							AACTTT unknown		CTTTGA LEF1 Q2
KCNJ2	TGGAAA NFAT Q4 01							AACTTT unknown		CTTTGA LEF1 Q2
ADM	TGGAAA NFAT Q4 01							AACTTT unknown
MID2	TGGAAA NFAT Q4 01							AACTTT unknown
PDE4B	TGGAAA NFAT Q4 01							AACTTT unknown
PLCL1	TGGAAA NFAT Q4 01							AACTTT unknown
NR3C1	TGGAAA NFAT Q4 01							AACTTT unknown
BTG1	TGGAAA NFAT Q4 01							AACTTT unknown
LIMK2	TGGAAA NFAT Q4 01								WGTTNNNNNAAA unknown	CTTTGA LEF1 Q2
KLF7	TGGAAA NFAT Q4 01								WGTTNNNNNAAA unknown
ENOX1	TGGAAA NFAT Q4 01								WGTTNNNNNAAA unknown
IER3	TGGAAA NFAT Q4 01								WGTTNNNNNAAA unknown
TAGAP	TGGAAA NFAT Q4 01									CTTTGA LEF1 Q2
TBC1D8	TGGAAA NFAT Q4 01									CTTTGA LEF1 Q2
LAMB3	TGGAAA NFAT Q4 01
ITGB8	TGGAAA NFAT Q4 01
SNX15	TGGAAA NFAT Q4 01
IGSF3	TGGAAA NFAT Q4 01
IL7R	TGGAAA NFAT Q4 01
KCNH7	TGGAAA NFAT Q4 01
LIMS1	TGGAAA NFAT Q4 01
IL12B	TGGAAA NFAT Q4 01
SEMA4D	TGGAAA NFAT Q4 01
GUCY1B1	TGGAAA NFAT Q4 01
SMPDL3A	TGGAAA NFAT Q4 01
TAPBP		ISRE 01	STTTCRNTTT IRF Q6	ICSBP Q6	IRF1 01		IRF7 01
TNFSF13B		ISRE 01	STTTCRNTTT IRF Q6	ICSBP Q6	IRF1 01					CTTTGA LEF1 Q2
MOV10		ISRE 01	STTTCRNTTT IRF Q6	ICSBP Q6			IRF7 01			CTTTGA LEF1 Q2
ZBP1		ISRE 01	STTTCRNTTT IRF Q6	ICSBP Q6
IFIT3		ISRE 01	STTTCRNTTT IRF Q6	ICSBP Q6
DDX58		ISRE 01	STTTCRNTTT IRF Q6		IRF1 01		IRF7 01
XAF1		ISRE 01	STTTCRNTTT IRF Q6		IRF1 01		IRF7 01
IFIT2		ISRE 01	STTTCRNTTT IRF Q6				IRF7 01
EPSTI1		ISRE 01	STTTCRNTTT IRF Q6				IRF7 01
DHX58		ISRE 01	STTTCRNTTT IRF Q6
MAP2K6		ISRE 01		ICSBP Q6			IRF7 01	AACTTT unknown	WGTTNNNNNAAA unknown	CTTTGA LEF1 Q2
DAPP1		ISRE 01		ICSBP Q6			IRF7 01
RIPK2		ISRE 01		ICSBP Q6
GPR65		ISRE 01						AACTTT unknown
IDO1			STTTCRNTTT IRF Q6	ICSBP Q6
LGALS3BP			STTTCRNTTT IRF Q6				IRF7 01
NCF1			STTTCRNTTT IRF Q6
CXCL16				ICSBP Q6		NFKAPPAB 01	IRF7 01
NFKB1				ICSBP Q6
ENTPD1				ICSBP Q6
HLX					IRF1 01			AACTTT unknown	WGTTNNNNNAAA unknown
MARCHF1					IRF1 01
IL15RA					IRF1 01
IRF1						NFKAPPAB 01		AACTTT unknown
IL4I1						NFKAPPAB 01
IL2RA						NFKAPPAB 01
IL1A						NFKAPPAB 01
BIRC3						NFKAPPAB 01
SAMSN1						NFKAPPAB 01
CPD						NFKAPPAB 01
NIBAN1						NFKAPPAB 01
PPP2R2B								AACTTT unknown	WGTTNNNNNAAA unknown	CTTTGA LEF1 Q2
SP4								AACTTT unknown	WGTTNNNNNAAA unknown	CTTTGA LEF1 Q2
KCNG3								AACTTT unknown	WGTTNNNNNAAA unknown
MB21D2								AACTTT unknown		CTTTGA LEF1 Q2
CD274								AACTTT unknown		CTTTGA LEF1 Q2
RNF19B								AACTTT unknown		CTTTGA LEF1 Q2
PDPN								AACTTT unknown		CTTTGA LEF1 Q2
RNF144B								AACTTT unknown
CSF3								AACTTT unknown
CALB2								AACTTT unknown
SH3BP5								AACTTT unknown
STEAP4								AACTTT unknown
TREM1								AACTTT unknown
RDX									WGTTNNNNNAAA unknown
GAB2										CTTTGA LEF1 Q2
AMPD3										CTTTGA LEF1 Q2
HIP1										CTTTGA LEF1 Q2
SCG3										CTTTGA LEF1 Q2
CTSC										CTTTGA LEF1 Q2
