# Supplementary material for: P2Y6 receptor-mediated signaling amplifies TLR-induced pro-inflammatory responses in microglia
Source: Front Immunol. 2022 Sep 20;13:967951. doi: 10.3389/fimmu.2022.967951 (PMC9531012; doi:10.3389/fimmu.2022.967951)
Supplement: Supplementary file 5 [file Table_9.xlsx]

## Sheet: Blad1
Gene	Reactome pathway
HSPA8	Cytokine signaling in immune system	Innate immune system	Cellular responses to stimuli	Signaling by interleukins	HSF1 dependent transactivation	Attenuation of the heat shock transcriptional response	Cellular response to heat stress	Regulation of HSF1 mediated heat shock response
HSP90AA1	Cytokine signaling in immune system	Innate immune system	Cellular responses to stimuli	Signaling by interleukins	HSF1 dependent transactivation	Attenuation of the heat shock transcriptional response	Cellular response to heat stress		HSF1 activation
NFKB1	Cytokine signaling in immune system	Innate immune system	Cellular responses to stimuli	Signaling by interleukins						Adaptive immune system
MAP2K6	Cytokine signaling in immune system	Innate immune system	Cellular responses to stimuli	Signaling by interleukins
HMOX1	Cytokine signaling in immune system	Innate immune system	Cellular responses to stimuli	Signaling by interleukins
RIPK2	Cytokine signaling in immune system	Innate immune system		Signaling by interleukins						Adaptive immune system
MAP3K8	Cytokine signaling in immune system	Innate immune system		Signaling by interleukins						Adaptive immune system
IRAK2	Cytokine signaling in immune system	Innate immune system		Signaling by interleukins
PELI1	Cytokine signaling in immune system	Innate immune system		Signaling by interleukins
DUSP4	Cytokine signaling in immune system	Innate immune system		Signaling by interleukins
GAB2	Cytokine signaling in immune system	Innate immune system		Signaling by interleukins
CD44	Cytokine signaling in immune system	Innate immune system
ISG15	Cytokine signaling in immune system	Innate immune system
BIRC3	Cytokine signaling in immune system	Innate immune system
DDX58	Cytokine signaling in immune system	Innate immune system
IL1A	Cytokine signaling in immune system		Cellular responses to stimuli	Signaling by interleukins
IL6	Cytokine signaling in immune system		Cellular responses to stimuli	Signaling by interleukins
SOD2	Cytokine signaling in immune system		Cellular responses to stimuli	Signaling by interleukins
CD80	Cytokine signaling in immune system			Signaling by interleukins						Adaptive immune system
CCL5	Cytokine signaling in immune system			Signaling by interleukins
IL1RAP	Cytokine signaling in immune system			Signaling by interleukins
PTPN13	Cytokine signaling in immune system			Signaling by interleukins
IL12B	Cytokine signaling in immune system			Signaling by interleukins
CSF3	Cytokine signaling in immune system			Signaling by interleukins
IL2RA	Cytokine signaling in immune system			Signaling by interleukins
CCND1	Cytokine signaling in immune system			Signaling by interleukins
IL7R	Cytokine signaling in immune system			Signaling by interleukins
CISH	Cytokine signaling in immune system			Signaling by interleukins
IL15RA	Cytokine signaling in immune system			Signaling by interleukins
EBI3	Cytokine signaling in immune system			Signaling by interleukins
IL20RB	Cytokine signaling in immune system			Signaling by interleukins
IRF1	Cytokine signaling in immune system
OAS1	Cytokine signaling in immune system
MX1	Cytokine signaling in immune system
IFIT5	Cytokine signaling in immune system
IFI27	Cytokine signaling in immune system
IFIT2	Cytokine signaling in immune system
IFIT3	Cytokine signaling in immune system
XAF1	Cytokine signaling in immune system
TNFSF13B	Cytokine signaling in immune system
TNFSF14	Cytokine signaling in immune system
TNFRSF11A	Cytokine signaling in immune system
HSPA1A		Innate immune system	Cellular responses to stimuli		HSF1 dependent transactivation	Attenuation of the heat shock transcriptional response	Cellular response to heat stress	Regulation of HSF1 mediated heat shock response	HSF1 activation
HSPA6		Innate immune system	Cellular responses to stimuli		HSF1 dependent transactivation	Attenuation of the heat shock transcriptional response	Cellular response to heat stress	Regulation of HSF1 mediated heat shock response	HSF1 activation
NCF1		Innate immune system	Cellular responses to stimuli							Adaptive immune system
ATP6V0D2		Innate immune system	Cellular responses to stimuli
TLR2		Innate immune system								Adaptive immune system
CTSC		Innate immune system								Adaptive immune system
CTSH		Innate immune system								Adaptive immune system
RASGRP1		Innate immune system								Adaptive immune system
TREM1		Innate immune system								Adaptive immune system
C3AR1		Innate immune system
PPBP		Innate immune system
CD55		Innate immune system
PLD1		Innate immune system
RHOF		Innate immune system
AMPD3		Innate immune system
SLC11A1		Innate immune system
ANPEP		Innate immune system
HK3		Innate immune system
TNFAIP6		Innate immune system
CASP4		Innate immune system
TNFAIP3		Innate immune system
ZBP1		Innate immune system
TANK		Innate immune system
TLR8		Innate immune system
DHX58		Innate immune system
CLEC4E		Innate immune system
CLEC4A		Innate immune system
CLEC6A		Innate immune system
C1QB		Innate immune system
FKBP4			Cellular responses to stimuli		HSF1 dependent transactivation	Attenuation of the heat shock transcriptional response	Cellular response to heat stress	Regulation of HSF1 mediated heat shock response	HSF1 activation
DNAJB1			Cellular responses to stimuli		HSF1 dependent transactivation	Attenuation of the heat shock transcriptional response	Cellular response to heat stress	Regulation of HSF1 mediated heat shock response	HSF1 activation
HSPB1			Cellular responses to stimuli		HSF1 dependent transactivation	Attenuation of the heat shock transcriptional response	Cellular response to heat stress	Regulation of HSF1 mediated heat shock response	HSF1 activation
HSPH1			Cellular responses to stimuli		HSF1 dependent transactivation	Attenuation of the heat shock transcriptional response	Cellular response to heat stress	Regulation of HSF1 mediated heat shock response	HSF1 activation
TNFRSF21			Cellular responses to stimuli		HSF1 dependent transactivation	Attenuation of the heat shock transcriptional response	Cellular response to heat stress	Regulation of HSF1 mediated heat shock response	HSF1 activation
CRYAB			Cellular responses to stimuli		HSF1 dependent transactivation		Cellular response to heat stress
HSPA5			Cellular responses to stimuli				Cellular response to heat stress	Regulation of HSF1 mediated heat shock response		Adaptive immune system
HSPA4L			Cellular responses to stimuli				Cellular response to heat stress	Regulation of HSF1 mediated heat shock response
BAG3			Cellular responses to stimuli				Cellular response to heat stress	Regulation of HSF1 mediated heat shock response
TUBA4A			Cellular responses to stimuli							Adaptive immune system
TUBB3			Cellular responses to stimuli							Adaptive immune system
NR3C1			Cellular responses to stimuli
DNAJA4			Cellular responses to stimuli
NFE2L2			Cellular responses to stimuli
HMGA1			Cellular responses to stimuli
RPL24			Cellular responses to stimuli
MOV10			Cellular responses to stimuli
NBN			Cellular responses to stimuli
HELZ2			Cellular responses to stimuli
DNAJB9			Cellular responses to stimuli
TSPYL2			Cellular responses to stimuli
ATF5			Cellular responses to stimuli
CD274										Adaptive immune system
PAG1										Adaptive immune system
PDCD1LG2										Adaptive immune system
KLHL21										Adaptive immune system
TAPBP										Adaptive immune system
RNF19B										Adaptive immune system
RNF144B										Adaptive immune system
HERC6										Adaptive immune system
CD22										Adaptive immune system
LILRB4										Adaptive immune system
SIGLEC1										Adaptive immune system
SIGLEC10										Adaptive immune system
DAPP1										Adaptive immune system
